# Supplementary material for: Chlorido{N-[(diethyl­amino)­dimethyl­sil­yl]anilido-κN}(N,N,N′,N′-tetra­methyl­ethane-1,2-diamine-κ2 N,N′)cobalt(II)
Source: Acta Crystallogr Sect E Struct Rep Online. 2011 Jan 29;67(Pt 2):m273. doi: 10.1107/S1600536811002959 (PMC3051766; doi:10.1107/S1600536811002959)
Supplement: Supplementary file 1 [file e-67-0m273-sup1.cif]

##############################################################################
###                                                                        ###
###        Electronic paper (Acta Crystallographica Section E)             ###
###                                                                        ###
##############################################################################
#                                                                            #
# This CIF contains the data in a paper accepted for publication in Acta     #
# Crystallographica Section E. It conforms to the requirements of Notes      #
# for Authors for Section E, and has been peer reviewed under the auspices   #
# of the IUCr Commission on Journals.                                        #
#                                                                            #
# Full details of the Crystallographic Information File format               #
# are given in the paper "The Crystallographic Information File (CIF):       #
# a New Standard Archive File for Crystallography" by S. R. Hall, F. H.      #
# Allen and I. D. Brown [Acta Cryst. (1991), A47, 655-685].                  #
#                                                                            #
# The current version of the core CIF dictionary is obtainable from          #
# ftp://ftp.iucr.org/pub/cif_core.dic. The current version number is 2.4.    #
#                                                                            #
# Software is freely available for graphical display of the structure(s) in  #
# this CIF.  For information consult the CIF home page http://www.iucr.org/  #
# cif/home.html                                                              #
#                                                                            #
# This file may be used for bona fide research purposes within the           #
# scientific community so long as proper attribution is given to the journal # 
# article from which it was obtained.                                        #
#                                                                            #
##############################################################################
                                             
data_I
_audit_creation_method     'SHELXL97'
_chemical_name_systematic
;
Chlorido{<i>N</i>-[(diethylamino)dimethylsilyl]anilido-
\k<i>N</i>}(<i>N</i>,<i>N</i>,<i>N</i>',<i>N</i>'-tetramethylethane-
1,2-diamine-\k^2^<i>N</i>,<i>N</i>')cobalt(II)
;
_chemical_name_common     ?
_chemical_formula_moiety     'C18 H37 Cl Co N4 Si'
_chemical_formula_sum     'C18 H37 Cl Co N4 Si'
_chemical_formula_iupac     '[Co (C12 H21 N2 Si) Cl (C6 H16 N2)]'
_chemical_formula_weight     431.99
_chemical_melting_point_gt     390
_chemical_melting_point_lt     391
_symmetry_cell_setting     monoclinic
_symmetry_space_group_name_H-M     'C 2/c'
_symmetry_space_group_name_Hall     '-C 2yc'
loop_
    _symmetry_equiv_pos_as_xyz
    'x, y, z'
    '-x, y, -z+1/2'
    'x+1/2, y+1/2, z'
    '-x+1/2, y+1/2, -z+1/2'
    '-x, -y, -z'
    'x, -y, z-1/2'
    '-x+1/2, -y+1/2, -z'
    'x+1/2, -y+1/2, z-1/2'
_cell_length_a     20.711(2)
_cell_length_b     7.7110(8)
_cell_length_c     29.844(3)
_cell_angle_alpha     90.00
_cell_angle_beta     99.009(2)
_cell_angle_gamma     90.00
_cell_volume     4707.4(8)
_cell_formula_units_Z     8
_cell_measurement_reflns_used     2838
_cell_measurement_theta_min     2.619
_cell_measurement_theta_max     27.266
_cell_measurement_temperature     295(2)
_exptl_crystal_description     'Block'
_exptl_crystal_colour     'Green'
_exptl_crystal_size_max     0.30
_exptl_crystal_size_mid     0.25
_exptl_crystal_size_min     0.20
_exptl_crystal_density_diffrn     1.219
_exptl_crystal_density_meas     ?
_exptl_crystal_density_method     'not measured'
_exptl_crystal_F_000     1848
_exptl_absorpt_coefficient_mu     0.902
_exptl_absorpt_correction_type     multi-scan
_exptl_absorpt_process_details     '(<i>SADABS</i>; Sheldrick, 1996)'
_exptl_absorpt_correction_T_min     0.7736
_exptl_absorpt_correction_T_max     0.8402
_diffrn_ambient_temperature     295(2)
_diffrn_radiation_type     'MoK\a'
_diffrn_radiation_wavelength     0.71073
_diffrn_radiation_source     'fine-focus sealed tube'
_diffrn_radiation_monochromator     'graphite'
_diffrn_measurement_device_type     'Bruker SMART CCD'
_diffrn_measurement_method     '\f and \w'
_diffrn_detector_area_resol_mean     ?
_diffrn_reflns_number     13181
_diffrn_reflns_av_R_equivalents     0.0350
_diffrn_reflns_av_sigmaI/netI     0.0329
_diffrn_reflns_theta_min     1.38
_diffrn_reflns_theta_max     26.00
_diffrn_reflns_theta_full     26.00
_diffrn_measured_fraction_theta_max     0.999
_diffrn_measured_fraction_theta_full     0.999
_diffrn_reflns_limit_h_min     -25
_diffrn_reflns_limit_h_max     19
_diffrn_reflns_limit_k_min     -9
_diffrn_reflns_limit_k_max     9
_diffrn_reflns_limit_l_min     -33
_diffrn_reflns_limit_l_max     36
_diffrn_standards_number     ?
_diffrn_standards_interval_count     ?
_diffrn_standards_interval_time     ?
_diffrn_standards_decay_%     2.86
_refine_special_details
;
 Refinement of <i>F</i>^2^ against ALL reflections. The weighted
 <i>R</i>--factor <i>wR</i> and goodness of fit <i>S</i> are based on
 <i>F</i>^2^, conventional <i>R</i>--factors <i>R</i> are based on <i>F</i>,
 with <i>F</i> set to zero for negative <i>F</i>^2^. The threshold expression
 of <i>F</i>^2^ > \s(<i>F</i>^2^) is used only for calculating
 <i>R</i>--factors(gt) <i>etc</i>. and is not relevant to the choice of
 reflections for refinement. <i>R</i>--factors based on <i>F</i>^2^ are
 statistically about twice as large as those based on <i>F</i>, and
 <i>R</i>--factors based on ALL data will be even larger.
;
_reflns_number_total     4630
_reflns_number_gt     3530
_reflns_threshold_expression     I>2\s(I)
_refine_ls_structure_factor_coef     Fsqd
_refine_ls_matrix_type     full
_refine_ls_R_factor_all     0.0641
_refine_ls_R_factor_gt     0.0475
_refine_ls_wR_factor_gt     0.1255
_refine_ls_wR_factor_ref     0.1336
_refine_ls_goodness_of_fit_ref     1.054
_refine_ls_restrained_S_all     1.054
_refine_ls_number_reflns     4630
_refine_ls_number_parameters     226
_refine_ls_number_restraints     0
_refine_ls_hydrogen_treatment     constr
_refine_ls_weighting_scheme     calc
_refine_ls_weighting_details
         'calc w=1/[\s^2^(Fo^2^)+(0.0786P)^2^+0.8817P] where P=(Fo^2^+2Fc^2^)/3'
_atom_sites_solution_hydrogens     geom
_atom_sites_solution_primary     direct
_atom_sites_solution_secondary     difmap
_refine_ls_shift/su_max     0.002
_refine_ls_shift/su_mean     0.000
_refine_diff_density_max     0.579
_refine_diff_density_min     -0.345
_refine_ls_extinction_method     'none'
_refine_ls_extinction_coef     ?
loop_
    _atom_type_symbol
    _atom_type_description
    _atom_type_scat_dispersion_real
    _atom_type_scat_dispersion_imag
    _atom_type_scat_source
    'C' 'C' 0.0033 0.0016
                         'International Tables Vol C Tables 4.2.6.8 and 6.1.1.4'
    'H' 'H' 0.0000 0.0000
                         'International Tables Vol C Tables 4.2.6.8 and 6.1.1.4'
    'N' 'N' 0.0061 0.0033
                         'International Tables Vol C Tables 4.2.6.8 and 6.1.1.4'
    'Si' 'Si' 0.0817 0.0704
                         'International Tables Vol C Tables 4.2.6.8 and 6.1.1.4'
    'Cl' 'Cl' 0.1484 0.1585
                         'International Tables Vol C Tables 4.2.6.8 and 6.1.1.4'
    'Co' 'Co' 0.3494 0.9721
                         'International Tables Vol C Tables 4.2.6.8 and 6.1.1.4'
_computing_data_collection     '<i>SMART</i> (Bruker, 2000)'
_computing_cell_refinement     '<i>SAINT</i> (Bruker, 2000)'
_computing_data_reduction     '<i>SAINT</i> (Bruker, 2000)'
_computing_structure_solution     '<i>SHELXS97</i> (Sheldrick, 2008)'
_computing_structure_refinement     '<i>SHELXL97</i> (Sheldrick, 2008)'
_computing_molecular_graphics     '<i>SHELXTL</i> (Sheldrick, 2008)'
_computing_publication_material     '<i>SHELXL97</i> (Sheldrick, 2008)'
loop_
    _atom_site_type_symbol
    _atom_site_label
    _atom_site_fract_x
    _atom_site_fract_y
    _atom_site_fract_z
    _atom_site_U_iso_or_equiv
    _atom_site_adp_type
    _atom_site_calc_flag
    _atom_site_refinement_flags
    _atom_site_occupancy
    _atom_site_disorder_assembly
    _atom_site_disorder_group
    Co Co1 0.409198(18) 0.55218(5) 0.588284(12) 0.04797(15) Uani d . 1 . .
    Si Si1 0.37709(4) 0.69888(11) 0.68265(3) 0.0512(2) Uani d . 1 . .
    Cl Cl1 0.44296(5) 0.76779(12) 0.54620(3) 0.0749(3) Uani d . 1 . .
    N N1 0.35134(11) 0.6003(3) 0.63160(8) 0.0499(6) Uani d . 1 . .
    N N2 0.32211(13) 0.8549(4) 0.69276(8) 0.0615(7) Uani d . 1 . .
    N N3 0.48921(13) 0.3793(4) 0.60883(10) 0.0685(7) Uani d . 1 . .
    N N4 0.37541(12) 0.3566(3) 0.53954(8) 0.0561(6) Uani d . 1 . .
    C C1 0.28473(13) 0.5721(4) 0.61545(10) 0.0514(7) Uani d . 1 . .
    C C2 0.25669(16) 0.6353(5) 0.57293(11) 0.0669(9) Uani d . 1 . .
    H H2A 0.2818 0.7003 0.5558 0.080 Uiso calc R 1 . .
    C C3 0.1910(2) 0.6013(6) 0.55597(15) 0.0862(13) Uani d . 1 . .
    H H3A 0.1733 0.6430 0.5275 0.103 Uiso calc R 1 . .
    C C4 0.15266(19) 0.5085(6) 0.5803(2) 0.0968(16) Uani d . 1 . .
    H H4A 0.1092 0.4859 0.5685 0.116 Uiso calc R 1 . .
    C C5 0.17918(19) 0.4492(5) 0.62229(17) 0.0860(12) Uani d . 1 . .
    H H5A 0.1532 0.3871 0.6394 0.103 Uiso calc R 1 . .
    C C6 0.24433(16) 0.4799(5) 0.63991(13) 0.0668(9) Uani d . 1 . .
    H H6A 0.2612 0.4380 0.6686 0.080 Uiso calc R 1 . .
    C C7 0.45913(16) 0.7966(5) 0.67824(12) 0.0706(9) Uani d . 1 . .
    H H7A 0.4551 0.8725 0.6525 0.106 Uiso calc R 1 . .
    H H7B 0.4897 0.7058 0.6747 0.106 Uiso calc R 1 . .
    H H7C 0.4745 0.8612 0.7053 0.106 Uiso calc R 1 . .
    C C8 0.3881(2) 0.5524(5) 0.73357(12) 0.0802(11) Uani d . 1 . .
    H H8A 0.3468 0.5024 0.7371 0.120 Uiso calc R 1 . .
    H H8B 0.4048 0.6182 0.7602 0.120 Uiso calc R 1 . .
    H H8C 0.4184 0.4617 0.7294 0.120 Uiso calc R 1 . .
    C C9 0.3114(2) 0.9125(5) 0.73794(13) 0.0838(11) Uani d . 1 . .
    H H9A 0.3172 0.8142 0.7585 0.101 Uiso calc R 1 . .
    H H9B 0.2665 0.9515 0.7360 0.101 Uiso calc R 1 . .
    C C10 0.3563(3) 1.0566(7) 0.75764(17) 0.134(2) Uani d . 1 . .
    H H10A 0.3466 1.0873 0.7870 0.201 Uiso calc R 1 . .
    H H10B 0.3501 1.1558 0.7380 0.201 Uiso calc R 1 . .
    H H10C 0.4009 1.0183 0.7604 0.201 Uiso calc R 1 . .
    C C11 0.29799(18) 0.9767(5) 0.65620(12) 0.0687(9) Uani d . 1 . .
    H H11A 0.3144 0.9416 0.6289 0.082 Uiso calc R 1 . .
    H H11B 0.3153 1.0912 0.6645 0.082 Uiso calc R 1 . .
    C C12 0.2238(2) 0.9869(6) 0.64612(17) 0.1019(14) Uani d . 1 . .
    H H12A 0.2110 1.0683 0.6220 0.153 Uiso calc R 1 . .
    H H12B 0.2072 1.0242 0.6728 0.153 Uiso calc R 1 . .
    H H12C 0.2063 0.8746 0.6372 0.153 Uiso calc R 1 . .
    C C13 0.4960(2) 0.3208(6) 0.65667(14) 0.1036(15) Uani d . 1 . .
    H H13A 0.5329 0.2443 0.6631 0.155 Uiso calc R 1 . .
    H H13B 0.4571 0.2606 0.6614 0.155 Uiso calc R 1 . .
    H H13C 0.5025 0.4196 0.6764 0.155 Uiso calc R 1 . .
    C C14 0.55074(19) 0.4609(7) 0.6014(2) 0.1199(19) Uani d . 1 . .
    H H14A 0.5864 0.3826 0.6106 0.180 Uiso calc R 1 . .
    H H14B 0.5575 0.5656 0.6189 0.180 Uiso calc R 1 . .
    H H14C 0.5486 0.4878 0.5698 0.180 Uiso calc R 1 . .
    C C15 0.4741(2) 0.2226(5) 0.57985(15) 0.0912(13) Uani d . 1 . .
    H H15A 0.5147 0.1658 0.5759 0.109 Uiso calc R 1 . .
    H H15B 0.4488 0.1418 0.5950 0.109 Uiso calc R 1 . .
    C C16 0.43702(18) 0.2672(5) 0.53474(13) 0.0784(11) Uani d . 1 . .
    H H16A 0.4634 0.3417 0.5187 0.094 Uiso calc R 1 . .
    H H16B 0.4273 0.1622 0.5171 0.094 Uiso calc R 1 . .
    C C17 0.3459(2) 0.4245(5) 0.49423(11) 0.0786(10) Uani d . 1 . .
    H H17A 0.3319 0.3292 0.4744 0.118 Uiso calc R 1 . .
    H H17B 0.3779 0.4916 0.4817 0.118 Uiso calc R 1 . .
    H H17C 0.3091 0.4964 0.4974 0.118 Uiso calc R 1 . .
    C C18 0.32867(18) 0.2356(5) 0.55483(13) 0.0760(10) Uani d . 1 . .
    H H18A 0.3153 0.1516 0.5315 0.114 Uiso calc R 1 . .
    H H18B 0.2911 0.2986 0.5612 0.114 Uiso calc R 1 . .
    H H18C 0.3490 0.1775 0.5818 0.114 Uiso calc R 1 . .
loop_
    _atom_site_aniso_label
    _atom_site_aniso_U_11
    _atom_site_aniso_U_22
    _atom_site_aniso_U_33
    _atom_site_aniso_U_12
    _atom_site_aniso_U_13
    _atom_site_aniso_U_23
    Co1 0.0462(2) 0.0454(2) 0.0532(2) 0.00471(16) 0.01055(16) 0.00056(16)
    Si1 0.0552(5) 0.0527(5) 0.0444(4) -0.0009(4) 0.0040(3) 0.0029(3)
    Cl1 0.0905(6) 0.0578(5) 0.0813(6) -0.0065(4) 0.0282(5) 0.0086(4)
    N1 0.0457(12) 0.0546(14) 0.0501(13) 0.0050(11) 0.0091(10) -0.0031(11)
    N2 0.0739(17) 0.0605(17) 0.0522(14) 0.0004(13) 0.0162(13) -0.0043(12)
    N3 0.0522(15) 0.0673(18) 0.0827(19) 0.0155(13) 0.0004(14) -0.0027(15)
    N4 0.0575(15) 0.0519(15) 0.0607(14) 0.0012(12) 0.0146(12) -0.0068(12)
    C1 0.0471(15) 0.0502(17) 0.0565(16) 0.0123(13) 0.0072(13) -0.0146(13)
    C2 0.066(2) 0.070(2) 0.0608(18) 0.0201(17) 0.0009(16) -0.0090(16)
    C3 0.076(2) 0.082(3) 0.089(3) 0.035(2) -0.024(2) -0.032(2)
    C4 0.049(2) 0.091(3) 0.143(4) 0.015(2) -0.006(3) -0.061(3)
    C5 0.058(2) 0.083(3) 0.120(3) -0.0094(19) 0.024(2) -0.039(3)
    C6 0.0573(18) 0.065(2) 0.080(2) 0.0011(16) 0.0160(17) -0.0139(17)
    C7 0.066(2) 0.073(2) 0.071(2) -0.0095(18) 0.0050(17) -0.0026(18)
    C8 0.100(3) 0.075(3) 0.061(2) 0.001(2) -0.0007(19) 0.0179(18)
    C9 0.110(3) 0.079(3) 0.069(2) 0.004(2) 0.033(2) -0.0084(19)
    C10 0.208(7) 0.112(4) 0.084(3) -0.037(4) 0.032(4) -0.038(3)
    C11 0.082(2) 0.057(2) 0.067(2) 0.0101(17) 0.0106(18) -0.0003(16)
    C12 0.091(3) 0.093(3) 0.116(3) 0.031(3) 0.000(3) -0.007(3)
    C13 0.114(3) 0.088(3) 0.097(3) 0.037(3) -0.019(3) 0.013(2)
    C14 0.048(2) 0.122(4) 0.189(6) 0.014(2) 0.018(3) 0.004(4)
    C15 0.079(3) 0.069(3) 0.123(4) 0.032(2) 0.009(2) -0.016(2)
    C16 0.073(2) 0.075(3) 0.091(3) 0.0126(19) 0.024(2) -0.021(2)
    C17 0.096(3) 0.082(3) 0.0575(19) 0.002(2) 0.0097(18) -0.0130(18)
    C18 0.085(2) 0.060(2) 0.086(2) -0.0138(18) 0.022(2) -0.0144(18)
_geom_special_details
;
 All s.u.'s (except the s.u. in the dihedral angle between two l.s. planes)
 are estimated using the full covariance matrix. The cell s.u.'s are taken
 into account individually in the estimation of s.u.'s in distances, angles
 and torsion angles; correlations between s.u.'s in cell parameters are only
 used when they are defined by crystal symmetry. An approximate (isotropic)
 treatment of cell s.u.'s is used for estimating s.u.'s involving l.s. planes.
;
loop_
    _geom_bond_atom_site_label_1
    _geom_bond_atom_site_label_2
    _geom_bond_site_symmetry_2
    _geom_bond_distance
    _geom_bond_publ_flag
    Co1 N1 . 1.931(2) ?
    Co1 N4 . 2.136(2) ?
    Co1 N3 . 2.140(3) ?
    Co1 Cl1 . 2.2595(9) ?
    Si1 N1 . 1.711(2) ?
    Si1 N2 . 1.715(3) ?
    Si1 C8 . 1.878(3) ?
    Si1 C7 . 1.882(3) ?
    N1 C1 . 1.405(4) ?
    N2 C11 . 1.467(4) ?
    N2 C9 . 1.469(4) ?
    N3 C14 . 1.469(5) ?
    N3 C13 . 1.483(5) ?
    N3 C15 . 1.491(5) ?
    N4 C18 . 1.468(4) ?
    N4 C16 . 1.477(4) ?
    N4 C17 . 1.489(4) ?
    C1 C6 . 1.389(5) ?
    C1 C2 . 1.398(4) ?
    C2 C3 . 1.399(5) ?
    C2 H2A . 0.9300 ?
    C3 C4 . 1.360(7) ?
    C3 H3A . 0.9300 ?
    C4 C5 . 1.367(7) ?
    C4 H4A . 0.9300 ?
    C5 C6 . 1.390(5) ?
    C5 H5A . 0.9300 ?
    C6 H6A . 0.9300 ?
    C7 H7A . 0.9600 ?
    C7 H7B . 0.9600 ?
    C7 H7C . 0.9600 ?
    C8 H8A . 0.9600 ?
    C8 H8B . 0.9600 ?
    C8 H8C . 0.9600 ?
    C9 C10 . 1.508(6) ?
    C9 H9A . 0.9700 ?
    C9 H9B . 0.9700 ?
    C10 H10A . 0.9600 ?
    C10 H10B . 0.9600 ?
    C10 H10C . 0.9600 ?
    C11 C12 . 1.521(5) ?
    C11 H11A . 0.9700 ?
    C11 H11B . 0.9700 ?
    C12 H12A . 0.9600 ?
    C12 H12B . 0.9600 ?
    C12 H12C . 0.9600 ?
    C13 H13A . 0.9600 ?
    C13 H13B . 0.9600 ?
    C13 H13C . 0.9600 ?
    C14 H14A . 0.9600 ?
    C14 H14B . 0.9600 ?
    C14 H14C . 0.9600 ?
    C15 C16 . 1.482(5) ?
    C15 H15A . 0.9700 ?
    C15 H15B . 0.9700 ?
    C16 H16A . 0.9700 ?
    C16 H16B . 0.9700 ?
    C17 H17A . 0.9600 ?
    C17 H17B . 0.9600 ?
    C17 H17C . 0.9600 ?
    C18 H18A . 0.9600 ?
    C18 H18B . 0.9600 ?
    C18 H18C . 0.9600 ?
loop_
    _geom_angle_atom_site_label_1
    _geom_angle_atom_site_label_2
    _geom_angle_atom_site_label_3
    _geom_angle_site_symmetry_1
    _geom_angle_site_symmetry_3
    _geom_angle
    _geom_angle_publ_flag
    N1 Co1 N4 . . 114.84(10) ?
    N1 Co1 N3 . . 117.50(11) ?
    N4 Co1 N3 . . 84.94(10) ?
    N1 Co1 Cl1 . . 120.61(8) ?
    N4 Co1 Cl1 . . 103.76(7) ?
    N3 Co1 Cl1 . . 108.92(9) ?
    N1 Si1 N2 . . 110.18(12) ?
    N1 Si1 C8 . . 115.75(16) ?
    N2 Si1 C8 . . 106.22(16) ?
    N1 Si1 C7 . . 105.93(14) ?
    N2 Si1 C7 . . 111.30(16) ?
    C8 Si1 C7 . . 107.49(18) ?
    C1 N1 Si1 . . 121.77(18) ?
    C1 N1 Co1 . . 114.80(18) ?
    Si1 N1 Co1 . . 122.79(13) ?
    C11 N2 C9 . . 114.0(3) ?
    C11 N2 Si1 . . 118.4(2) ?
    C9 N2 Si1 . . 125.0(3) ?
    C14 N3 C13 . . 108.7(4) ?
    C14 N3 C15 . . 111.6(3) ?
    C13 N3 C15 . . 107.0(3) ?
    C14 N3 Co1 . . 110.0(3) ?
    C13 N3 Co1 . . 114.7(2) ?
    C15 N3 Co1 . . 104.9(2) ?
    C18 N4 C16 . . 110.8(3) ?
    C18 N4 C17 . . 108.0(3) ?
    C16 N4 C17 . . 108.3(3) ?
    C18 N4 Co1 . . 113.51(19) ?
    C16 N4 Co1 . . 101.5(2) ?
    C17 N4 Co1 . . 114.5(2) ?
    C6 C1 C2 . . 117.2(3) ?
    C6 C1 N1 . . 122.6(3) ?
    C2 C1 N1 . . 120.2(3) ?
    C1 C2 C3 . . 120.3(4) ?
    C1 C2 H2A . . 119.8 ?
    C3 C2 H2A . . 119.8 ?
    C4 C3 C2 . . 121.4(4) ?
    C4 C3 H3A . . 119.3 ?
    C2 C3 H3A . . 119.3 ?
    C3 C4 C5 . . 118.7(4) ?
    C3 C4 H4A . . 120.6 ?
    C5 C4 H4A . . 120.6 ?
    C4 C5 C6 . . 121.1(4) ?
    C4 C5 H5A . . 119.4 ?
    C6 C5 H5A . . 119.4 ?
    C1 C6 C5 . . 121.2(4) ?
    C1 C6 H6A . . 119.4 ?
    C5 C6 H6A . . 119.4 ?
    Si1 C7 H7A . . 109.5 ?
    Si1 C7 H7B . . 109.5 ?
    H7A C7 H7B . . 109.5 ?
    Si1 C7 H7C . . 109.5 ?
    H7A C7 H7C . . 109.5 ?
    H7B C7 H7C . . 109.5 ?
    Si1 C8 H8A . . 109.5 ?
    Si1 C8 H8B . . 109.5 ?
    H8A C8 H8B . . 109.5 ?
    Si1 C8 H8C . . 109.5 ?
    H8A C8 H8C . . 109.5 ?
    H8B C8 H8C . . 109.5 ?
    N2 C9 C10 . . 114.1(3) ?
    N2 C9 H9A . . 108.7 ?
    C10 C9 H9A . . 108.7 ?
    N2 C9 H9B . . 108.7 ?
    C10 C9 H9B . . 108.7 ?
    H9A C9 H9B . . 107.6 ?
    C9 C10 H10A . . 109.5 ?
    C9 C10 H10B . . 109.5 ?
    H10A C10 H10B . . 109.5 ?
    C9 C10 H10C . . 109.5 ?
    H10A C10 H10C . . 109.5 ?
    H10B C10 H10C . . 109.5 ?
    N2 C11 C12 . . 113.3(3) ?
    N2 C11 H11A . . 108.9 ?
    C12 C11 H11A . . 108.9 ?
    N2 C11 H11B . . 108.9 ?
    C12 C11 H11B . . 108.9 ?
    H11A C11 H11B . . 107.7 ?
    C11 C12 H12A . . 109.5 ?
    C11 C12 H12B . . 109.5 ?
    H12A C12 H12B . . 109.5 ?
    C11 C12 H12C . . 109.5 ?
    H12A C12 H12C . . 109.5 ?
    H12B C12 H12C . . 109.5 ?
    N3 C13 H13A . . 109.5 ?
    N3 C13 H13B . . 109.5 ?
    H13A C13 H13B . . 109.5 ?
    N3 C13 H13C . . 109.5 ?
    H13A C13 H13C . . 109.5 ?
    H13B C13 H13C . . 109.5 ?
    N3 C14 H14A . . 109.5 ?
    N3 C14 H14B . . 109.5 ?
    H14A C14 H14B . . 109.5 ?
    N3 C14 H14C . . 109.5 ?
    H14A C14 H14C . . 109.5 ?
    H14B C14 H14C . . 109.5 ?
    C16 C15 N3 . . 111.7(3) ?
    C16 C15 H15A . . 109.3 ?
    N3 C15 H15A . . 109.3 ?
    C16 C15 H15B . . 109.3 ?
    N3 C15 H15B . . 109.3 ?
    H15A C15 H15B . . 107.9 ?
    N4 C16 C15 . . 110.7(3) ?
    N4 C16 H16A . . 109.5 ?
    C15 C16 H16A . . 109.5 ?
    N4 C16 H16B . . 109.5 ?
    C15 C16 H16B . . 109.5 ?
    H16A C16 H16B . . 108.1 ?
    N4 C17 H17A . . 109.5 ?
    N4 C17 H17B . . 109.5 ?
    H17A C17 H17B . . 109.5 ?
    N4 C17 H17C . . 109.5 ?
    H17A C17 H17C . . 109.5 ?
    H17B C17 H17C . . 109.5 ?
    N4 C18 H18A . . 109.5 ?
    N4 C18 H18B . . 109.5 ?
    H18A C18 H18B . . 109.5 ?
    N4 C18 H18C . . 109.5 ?
    H18A C18 H18C . . 109.5 ?
    H18B C18 H18C . . 109.5 ?
loop_
    _geom_torsion_atom_site_label_1
    _geom_torsion_atom_site_label_2
    _geom_torsion_atom_site_label_3
    _geom_torsion_atom_site_label_4
    _geom_torsion_site_symmetry_1
    _geom_torsion_site_symmetry_2
    _geom_torsion_site_symmetry_3
    _geom_torsion_site_symmetry_4
    _geom_torsion
    _geom_torsion_publ_flag
    N2 Si1 N1 C1 . . . . -34.7(3) ?
    C8 Si1 N1 C1 . . . . 85.8(3) ?
    C7 Si1 N1 C1 . . . . -155.2(2) ?
    N2 Si1 N1 Co1 . . . . 135.65(16) ?
    C8 Si1 N1 Co1 . . . . -103.8(2) ?
    C7 Si1 N1 Co1 . . . . 15.2(2) ?
    N4 Co1 N1 C1 . . . . -29.3(2) ?
    N3 Co1 N1 C1 . . . . -126.8(2) ?
    Cl1 Co1 N1 C1 . . . . 96.0(2) ?
    N4 Co1 N1 Si1 . . . . 159.74(14) ?
    N3 Co1 N1 Si1 . . . . 62.2(2) ?
    Cl1 Co1 N1 Si1 . . . . -74.92(17) ?
    N1 Si1 N2 C11 . . . . -46.8(3) ?
    C8 Si1 N2 C11 . . . . -172.9(3) ?
    C7 Si1 N2 C11 . . . . 70.4(3) ?
    N1 Si1 N2 C9 . . . . 152.6(3) ?
    C8 Si1 N2 C9 . . . . 26.5(3) ?
    C7 Si1 N2 C9 . . . . -90.2(3) ?
    N1 Co1 N3 C14 . . . . -127.3(3) ?
    N4 Co1 N3 C14 . . . . 117.3(3) ?
    Cl1 Co1 N3 C14 . . . . 14.5(3) ?
    N1 Co1 N3 C13 . . . . -4.4(3) ?
    N4 Co1 N3 C13 . . . . -119.8(3) ?
    Cl1 Co1 N3 C13 . . . . 137.4(3) ?
    N1 Co1 N3 C15 . . . . 112.6(3) ?
    N4 Co1 N3 C15 . . . . -2.8(3) ?
    Cl1 Co1 N3 C15 . . . . -105.6(2) ?
    N1 Co1 N4 C18 . . . . -23.7(3) ?
    N3 Co1 N4 C18 . . . . 94.3(2) ?
    Cl1 Co1 N4 C18 . . . . -157.4(2) ?
    N1 Co1 N4 C16 . . . . -142.6(2) ?
    N3 Co1 N4 C16 . . . . -24.6(2) ?
    Cl1 Co1 N4 C16 . . . . 83.7(2) ?
    N1 Co1 N4 C17 . . . . 101.0(2) ?
    N3 Co1 N4 C17 . . . . -141.0(2) ?
    Cl1 Co1 N4 C17 . . . . -32.7(2) ?
    Si1 N1 C1 C6 . . . . -56.6(4) ?
    Co1 N1 C1 C6 . . . . 132.4(2) ?
    Si1 N1 C1 C2 . . . . 124.4(3) ?
    Co1 N1 C1 C2 . . . . -46.6(3) ?
    C6 C1 C2 C3 . . . . -1.7(4) ?
    N1 C1 C2 C3 . . . . 177.3(3) ?
    C1 C2 C3 C4 . . . . 0.8(5) ?
    C2 C3 C4 C5 . . . . 0.5(6) ?
    C3 C4 C5 C6 . . . . -1.0(6) ?
    C2 C1 C6 C5 . . . . 1.3(5) ?
    N1 C1 C6 C5 . . . . -177.7(3) ?
    C4 C5 C6 C1 . . . . 0.1(5) ?
    C11 N2 C9 C10 . . . . -74.0(5) ?
    Si1 N2 C9 C10 . . . . 87.3(5) ?
    C9 N2 C11 C12 . . . . -69.9(4) ?
    Si1 N2 C11 C12 . . . . 127.4(3) ?
    C14 N3 C15 C16 . . . . -87.8(4) ?
    C13 N3 C15 C16 . . . . 153.4(3) ?
    Co1 N3 C15 C16 . . . . 31.2(4) ?
    C18 N4 C16 C15 . . . . -71.2(4) ?
    C17 N4 C16 C15 . . . . 170.5(3) ?
    Co1 N4 C16 C15 . . . . 49.7(4) ?
    N3 C15 C16 N4 . . . . -58.0(5) ?
data_global
_journal_date_recd_electronic     2010-12-26
_journal_date_accepted     2011-01-22
_journal_name_full     'Acta Crystallographica, Section E'
_journal_year     2011
_journal_volume     67
_journal_issue      2
_journal_page_first     m273
_journal_page_last     m273
_journal_paper_category     QM
_journal_coeditor_code     RK2258
_publ_contact_author_name     'Bai, Sheng-Di'
_publ_contact_author_address
;
Institute of Applied Chemistry
Shanxi University
Taiyuan 030006
P. R. China
;
_publ_contact_author_email     sdbai@sxu.edu.cn
_publ_contact_author_fax     +86-351-7017948
_publ_contact_author_phone     +86-351-7011743
_publ_section_title
;\
Chlorido{<i>N</i>-[(diethylamino)dimethylsilyl]anilido-\k<i>N</i>}(<i>N</i>,\
<i>N</i>,<i>N</i>',<i>N</i>'-tetramethylethane-1,2-diamine-\k^2^<i>N</i>,\
<i>N</i>')cobalt(II)
;
loop_
    _publ_author_name
    _publ_author_address
    'Bai, Sheng-Di'
;
Institute of Applied Chemistry Shanxi University
Taiyuan 030006
People's Republic of China
;
    'Hu, Min'
;
Institute of Applied Chemistry Shanxi University
Taiyuan 030006
People's Republic of China
;
