# Supplementary material for: Chlorido{N-[(diethyl­amino)­dimethyl­sil­yl]anilido-κN}(N,N,N′,N′-tetra­methyl­ethane-1,2-diamine-κ2 N,N′)cobalt(II)
Source: Acta Crystallogr Sect E Struct Rep Online. 2011 Jan 29;67(Pt 2):m273. doi: 10.1107/S1600536811002959 (PMC3051766; doi:10.1107/S1600536811002959)
Supplement: Supplementary file 2 [file e-67-0m273-Isup2.hkl]

# 
# h,k,l, Fc-squared, Fo-squared, sigma(Fo-squared) and status flag 
# 
data_I
_shelx_title ' P in C2/c' 
_shelx_refln_list_code          4 
_shelx_F_calc_maximum      513.04 
_exptl_crystal_F_000      1848.00 
_reflns_d_resolution_high  0.8107 
 
loop_ 
 _symmetry_equiv_pos_as_xyz 
 'x, y, z' 
 '-x, y, -z+1/2' 
 'x+1/2, y+1/2, z' 
 '-x+1/2, y+1/2, -z+1/2' 
 '-x, -y, -z' 
 'x, -y, z-1/2' 
 '-x+1/2, -y+1/2, -z' 
 'x+1/2, -y+1/2, z-1/2' 
 
_cell_length_a    20.7114 
_cell_length_b     7.7110 
_cell_length_c    29.8436 
_cell_angle_alpha  90.000 
_cell_angle_beta   99.009 
_cell_angle_gamma  90.000 
 
_shelx_F_squared_multiplier     1.000 
 
loop_ 
 _refln_index_h 
 _refln_index_k 
 _refln_index_l 
 _refln_F_squared_calc 
 _refln_F_squared_meas 
 _refln_F_squared_sigma 
 _refln_observed_status 
   2   0   0      515.88      830.78     42.13 o 
   4   0   0    21232.23    24216.26    483.76 o 
   6   0   0      163.37      167.12     17.78 o 
   8   0   0     2760.64     2380.23     44.45 o 
  10   0   0      449.34      397.73     30.06 o 
  12   0   0     1323.00     1399.12     81.54 o 
  14   0   0      430.56      353.66     35.70 o 
  16   0   0       13.18       18.12     28.44 o 
  18   0   0       99.38       76.08     34.13 o 
  20   0   0      320.21      273.24     55.36 o 
  22   0   0      792.66      793.27     80.17 o 
  24   0   0      269.32      306.78     64.36 o 
   1   1   0    64099.77    77118.49   1532.95 o 
   3   1   0     9367.15    11037.49    129.90 o 
   5   1   0    67069.81    69896.05    654.37 o 
   7   1   0     3341.44     3800.97     62.23 o 
   9   1   0    30612.98    32387.37    340.44 o 
  11   1   0      949.29      615.46     29.76 o 
  13   1   0     4384.20     4299.17    136.38 o 
  15   1   0     1197.22     1085.33     41.68 o 
  17   1   0     2294.51     2196.11     81.97 o 
  19   1   0      135.07      149.18     31.14 o 
  21   1   0      385.35      366.95     43.83 o 
  23   1   0      919.01      980.21     60.22 o 
  25   1   0        5.63       -0.10     37.50 o 
   0   2   0    18744.38    21460.66    176.98 o 
   2   2   0    56713.01    62473.43   1290.57 o 
   4   2   0     8660.02    10256.92    114.30 o 
   6   2   0     8069.93     9591.03    238.01 o 
   8   2   0      210.56      246.30     28.42 o 
  10   2   0    12121.33    11185.87    124.55 o 
  12   2   0    11887.63    10274.56    151.58 o 
  14   2   0        0.63       25.24     20.03 o 
  16   2   0     8266.89     7822.65    419.68 o 
  18   2   0     1683.62     1660.37     53.96 o 
  20   2   0     1358.82     1290.85     56.46 o 
  22   2   0      750.74      711.91     47.13 o 
  24   2   0        2.49        6.27     38.51 o 
   1   3   0     1826.98     1959.93     89.31 o 
   3   3   0     1878.28     1713.32     60.80 o 
   5   3   0     1447.85     1292.50     67.92 o 
   7   3   0    21756.38    22484.87    317.72 o 
   9   3   0     3999.75     4211.93    129.65 o 
  11   3   0     3398.78     3274.02     69.70 o 
  13   3   0      142.76      164.79     25.22 o 
  15   3   0     2628.42     2617.19     62.36 o 
  17   3   0     1443.42     1413.76     52.66 o 
  19   3   0      136.86      154.65     32.48 o 
  21   3   0      449.53      484.23     43.10 o 
  23   3   0      201.84      235.45     37.76 o 
   0   4   0     8128.83     8063.90    132.53 o 
   2   4   0     3509.86     4202.52     69.89 o 
   4   4   0       78.94       92.20     20.00 o 
   6   4   0     8209.16     7530.15    193.58 o 
   8   4   0     2318.88     2574.83     91.02 o 
  10   4   0      857.42      871.58     33.35 o 
  12   4   0      108.19      151.94     25.90 o 
  14   4   0       39.71       57.37     26.01 o 
  16   4   0       83.84       41.18     29.87 o 
  18   4   0      163.72      111.53     34.18 o 
  20   4   0       19.31        6.90     32.48 o 
  22   4   0        6.06       18.73     33.44 o 
   1   5   0      841.03      910.39     53.10 o 
   3   5   0      914.53     1193.31     44.35 o 
   5   5   0      313.89      429.73     38.81 o 
   7   5   0      156.60      261.20     30.25 o 
   9   5   0     1865.49     1831.74     54.30 o 
  11   5   0       47.17      100.35     29.09 o 
  13   5   0     1310.04     1172.35     52.92 o 
  15   5   0      118.51      118.85     32.22 o 
  17   5   0      704.35      705.03     66.68 o 
  19   5   0      168.91      234.32     40.39 o 
  21   5   0       42.03       75.06     52.23 o 
   0   6   0     2893.19     3053.93    112.90 o 
   2   6   0      936.89     1115.12     50.58 o 
   4   6   0      157.54      202.02     29.95 o 
   6   6   0      258.51      290.33     32.90 o 
   8   6   0     2617.19     2715.01     83.64 o 
  10   6   0        6.72      -16.59     36.45 o 
  12   6   0      334.84      367.50     48.15 o 
  14   6   0       93.46       67.43     32.41 o 
  16   6   0      195.40      185.55     39.58 o 
  18   6   0       13.30       33.88     47.47 o 
   1   7   0      394.93      423.07     48.77 o 
   3   7   0     1198.24     1224.16     52.24 o 
   5   7   0     1419.36     1351.61     67.68 o 
   7   7   0       68.93      119.14     40.25 o 
   9   7   0      770.14      855.80    117.26 o 
  11   7   0      518.83      499.11     58.36 o 
  13   7   0       88.19       92.81     36.93 o 
  15   7   0       20.29       26.11     44.80 o 
  17   7   0      349.47      409.81     64.30 o 
   0   8   0      685.69      768.19     93.81 o 
   2   8   0       88.57       93.27     44.83 o 
   4   8   0     1325.63     1295.89     72.00 o 
   6   8   0      684.19      768.52     65.34 o 
   8   8   0       58.54      144.66     65.86 o 
  10   8   0      849.45      782.09     92.44 o 
  12   8   0       46.74       57.61     48.01 o 
   1   9   0      964.20     1089.26     83.99 o 
   3   9   0        1.75       22.01     48.19 o 
   5   9   0      431.16      408.44     81.26 o 
   7   9   0      620.04      607.29     90.81 o 
 -25   1   1      147.35      147.90     41.73 o 
 -23   1   1      221.03      252.38     43.37 o 
 -21   1   1        3.51       12.62     33.45 o 
 -19   1   1      909.89      927.25     46.50 o 
 -17   1   1        4.32        0.13     22.42 o 
 -15   1   1      310.35      327.06     38.38 o 
 -13   1   1     4669.81     4455.23    132.49 o 
 -11   1   1     2255.17     2165.17     37.94 o 
  -9   1   1     2086.11     2219.50     35.15 o 
  -7   1   1     6961.87     6460.95     77.38 o 
  -5   1   1      574.37      812.42     20.56 o 
  -3   1   1     7593.49     7453.57     83.10 o 
  -1   1   1    30757.38    39059.44    169.48 o 
   1   1   1      276.25      353.90     13.87 o 
   3   1   1    43828.55    48735.02    873.37 o 
   5   1   1    36702.05    40363.39    147.66 o 
   7   1   1        1.53       13.51     12.48 o 
   9   1   1     2075.15     1913.66     36.45 o 
  11   1   1       17.97      117.78     19.40 o 
  13   1   1       67.21       91.09     19.39 o 
  15   1   1      194.20      207.68     24.45 o 
  17   1   1      573.11      511.92     70.43 o 
  19   1   1      112.36       88.99     29.08 o 
  21   1   1        0.50      -28.65     32.57 o 
  23   1   1       21.69       29.48     34.80 o 
 -24   2   1      211.73      224.10     42.04 o 
 -22   2   1       40.10       22.96     35.56 o 
 -20   2   1      597.32      717.08     45.05 o 
 -18   2   1     1972.01     1721.81     53.90 o 
 -16   2   1      624.16      630.86     40.41 o 
 -14   2   1     4054.58     3735.24    185.94 o 
 -12   2   1       13.60       42.57     18.20 o 
 -10   2   1      283.94      521.03     27.57 o 
  -8   2   1      906.00      919.24     30.13 o 
  -6   2   1    18283.37    20235.88    343.63 o 
  -4   2   1    10791.40    11918.00    226.87 o 
  -2   2   1      414.81      367.31     24.38 o 
   0   2   1     1098.84     1441.11     34.89 o 
   2   2   1     4722.55     5904.41    130.15 o 
   4   2   1    44608.45    49926.31    640.50 o 
   6   2   1     4112.83     3929.54     43.53 o 
   8   2   1    24667.79    25207.92    268.52 o 
  10   2   1      531.91      580.32     24.15 o 
  12   2   1       64.34       99.89     18.94 o 
  14   2   1     1630.22     1735.49     52.02 o 
  16   2   1      899.50      956.25     62.00 o 
  18   2   1      202.70      227.92     34.04 o 
  20   2   1      621.64      667.12     43.13 o 
  22   2   1       32.79       55.83     38.94 o 
  24   2   1        8.70       -6.41     37.51 o 
 -23   3   1       83.04      117.06     41.05 o 
 -21   3   1        0.47       10.74     30.77 o 
 -19   3   1     1793.77     1758.04     57.43 o 
 -17   3   1     2442.70     2162.67     58.52 o 
 -15   3   1      710.26      703.23     47.12 o 
 -13   3   1     9989.29     9066.11    143.39 o 
 -11   3   1     6155.12     5473.19     97.07 o 
  -9   3   1     6545.45     6805.50    130.20 o 
  -7   3   1    11137.65    11973.06    161.23 o 
  -5   3   1        4.42       52.53     12.99 o 
  -3   3   1     2954.71     3516.34     43.05 o 
  -1   3   1    14578.53    15205.67    516.90 o 
   1   3   1     2649.68     3397.91     56.97 o 
   3   3   1     8656.60     9456.38    122.04 o 
   5   3   1       67.23       70.05     20.19 o 
   7   3   1       74.51      128.46     30.04 o 
   9   3   1    10066.85     9177.25    182.65 o 
  11   3   1     3487.35     3367.59    108.85 o 
  13   3   1     1641.45     1607.02     47.16 o 
  15   3   1     8024.86     7106.97    146.54 o 
  17   3   1      595.14      688.00     45.36 o 
  19   3   1     1120.96     1252.35     52.81 o 
  21   3   1      651.09      826.57     49.27 o 
  23   3   1        3.28      -10.11     32.82 o 
 -22   4   1      276.26      390.85     55.13 o 
 -20   4   1        3.28       33.24     31.58 o 
 -18   4   1     1477.85     1439.27     64.73 o 
 -16   4   1     1386.41     1330.27     52.78 o 
 -14   4   1     2202.81     2187.59    117.50 o 
 -12   4   1     3786.05     3799.00    164.39 o 
 -10   4   1      606.85      524.42     36.05 o 
  -8   4   1    12223.70    11596.07    267.30 o 
  -6   4   1      406.18      456.15     30.35 o 
  -4   4   1     7229.62     6917.14    170.18 o 
  -2   4   1    22602.58    22435.44    492.90 o 
   0   4   1     2839.81     3127.01     60.71 o 
   2   4   1     2149.87     2506.51    153.53 o 
   4   4   1    16994.37    16797.57    110.36 o 
   6   4   1     3590.91     3289.67     75.11 o 
   8   4   1     2286.33     2176.82     65.07 o 
  10   4   1     5062.12     4495.89    132.52 o 
  12   4   1     1491.01     1426.93     77.37 o 
  14   4   1      893.74      887.16     44.23 o 
  16   4   1     2975.69     2675.76     64.33 o 
  18   4   1      311.71      292.60     37.35 o 
  20   4   1     1227.15     1242.05     54.68 o 
  22   4   1      119.97      125.47     37.47 o 
 -21   5   1        1.94      -14.73     42.58 o 
 -19   5   1      314.75      319.04     67.08 o 
 -17   5   1     1216.90     1229.51     54.82 o 
 -15   5   1      259.15      315.70     36.16 o 
 -13   5   1      176.24      201.38     40.66 o 
 -11   5   1     1650.91     1680.58     70.43 o 
  -9   5   1      385.11      381.98     32.74 o 
  -7   5   1     6603.70     6018.70    173.87 o 
  -5   5   1       78.14      120.49     25.41 o 
  -3   5   1    14843.26    15294.72    142.04 o 
  -1   5   1     9945.17    10490.03    133.08 o 
   1   5   1      156.19      298.47     36.51 o 
   3   5   1    14441.79    13769.24    244.37 o 
   5   5   1     7840.95     7425.15    106.98 o 
   7   5   1       57.03       71.44     25.94 o 
   9   5   1     7365.21     6793.00    165.48 o 
  11   5   1      380.74      469.70     49.65 o 
  13   5   1       13.95       14.51     27.16 o 
  15   5   1     1003.77     1074.77     53.15 o 
  17   5   1        0.45       26.88     31.88 o 
  19   5   1      392.22      452.49     44.10 o 
  21   5   1      291.42      268.30     55.53 o 
 -18   6   1       89.77       43.34     44.17 o 
 -16   6   1        1.31      -28.30     37.27 o 
 -14   6   1      496.94      571.88     51.04 o 
 -12   6   1     2307.38     2290.64     68.90 o 
 -10   6   1     1532.71     1382.11     68.06 o 
  -8   6   1      304.67      367.27     46.53 o 
  -6   6   1     2669.13     2556.96     58.67 o 
  -4   6   1     2002.28     1770.13     52.84 o 
  -2   6   1     6343.96     6375.50    138.26 o 
   0   6   1     2747.17     2723.35     78.17 o 
   2   6   1     1586.73     1702.82     67.38 o 
   4   6   1     6034.88     5581.53     77.29 o 
   6   6   1      226.51      238.25     34.75 o 
   8   6   1     5900.96     5417.12    185.69 o 
  10   6   1     1191.79     1337.98     90.13 o 
  12   6   1     1288.70     1207.47     69.35 o 
  14   6   1     1208.43     1180.59     56.75 o 
  16   6   1      143.87      146.57     37.43 o 
  18   6   1       21.98       42.45     46.21 o 
 -17   7   1       36.51       19.88     50.71 o 
 -15   7   1      125.74      136.16     48.86 o 
 -13   7   1      329.46      364.40     53.57 o 
 -11   7   1      875.20      900.40     63.63 o 
  -9   7   1        1.83       40.84     43.37 o 
  -7   7   1     1285.92     1225.60     67.18 o 
  -5   7   1      807.74      845.00     62.14 o 
  -3   7   1      242.37      311.63     46.98 o 
  -1   7   1     1535.92     1639.98     72.31 o 
   1   7   1       94.68      110.46     63.81 o 
   3   7   1     1766.47     1588.44     54.72 o 
   5   7   1      276.21      437.85     51.10 o 
   7   7   1      425.75      398.82     49.65 o 
   9   7   1     1992.20     1989.23    207.25 o 
  11   7   1        4.64       66.06     55.77 o 
  13   7   1      814.73      836.65     54.96 o 
  15   7   1      588.32      636.79     64.90 o 
 -12   8   1       47.94       73.76     47.36 o 
 -10   8   1      127.89      247.34     71.99 o 
  -8   8   1      515.03      637.99     60.28 o 
  -6   8   1       13.08        0.97     43.23 o 
  -4   8   1      785.09      803.21     67.10 o 
  -2   8   1      787.02      786.26     65.01 o 
   0   8   1       53.08       59.52     44.63 o 
   2   8   1        7.07       37.85     42.49 o 
   4   8   1      710.99      791.92     64.48 o 
   6   8   1      703.60      730.04     61.61 o 
   8   8   1       60.80       59.29     44.14 o 
  10   8   1      372.50      431.64     58.52 o 
  12   8   1       82.48       10.36     56.99 o 
  -7   9   1       23.42       89.44     75.54 o 
  -5   9   1      217.63      377.14     83.72 o 
  -3   9   1       65.84       18.79     47.72 o 
  -1   9   1       58.67       -7.78     97.63 o 
   1   9   1       12.22       50.98     46.91 o 
   3   9   1        7.50       12.48     48.81 o 
   5   9   1       25.87      -18.28     47.87 o 
   7   9   1      104.15      185.71     77.72 o 
 -24   0   2      689.35      722.65     82.63 o 
 -22   0   2      438.36      344.69     61.36 o 
 -20   0   2     1654.74     1751.80     91.63 o 
 -18   0   2      186.05      195.95     59.04 o 
 -16   0   2     3986.12     4186.37    245.97 o 
 -14   0   2      426.29      546.29     43.77 o 
 -12   0   2        0.13        4.79     21.73 o 
 -10   0   2     4728.79     5308.09    197.70 o 
  -8   0   2     1288.89     1388.57     60.40 o 
  -6   0   2    10506.97    10213.27    208.89 o 
  -4   0   2    38917.63    40295.79    843.86 o 
  -2   0   2    62420.70    68531.79    397.36 o 
   0   0   2    29075.10    24459.21   1758.89 o 
   2   0   2   263209.34   270429.50   1276.20 o 
   4   0   2    40002.58    38712.25    266.70 o 
   6   0   2    14870.97    17210.33    106.37 o 
   8   0   2    36831.13    37178.60    415.86 o 
  10   0   2      786.47      654.95     36.82 o 
  12   0   2    13794.94    13244.99    181.89 o 
  14   0   2     4319.00     4282.74    200.84 o 
  16   0   2       28.40      -13.05     29.52 o 
  18   0   2      525.68      438.22     63.81 o 
  20   0   2       75.59       29.45     44.99 o 
  22   0   2        2.17       -6.54     44.18 o 
  24   0   2      258.43      248.70     65.45 o 
 -25   1   2      363.67      370.76     49.46 o 
 -23   1   2       13.88       12.86     33.36 o 
 -21   1   2      755.15      935.11     66.34 o 
 -19   1   2     1089.88     1000.04     45.88 o 
 -17   1   2      941.96      989.39     45.54 o 
 -15   1   2     7050.50     6641.56    130.40 o 
 -13   1   2     7410.43     7448.79     78.08 o 
 -11   1   2     3650.72     3341.64     49.91 o 
  -9   1   2      506.78      420.64     19.59 o 
  -7   1   2    18411.18    20921.75    241.34 o 
  -5   1   2     2897.89     3478.50     90.14 o 
  -3   1   2    45368.55    48134.67    471.46 o 
  -1   1   2     9900.83    12408.20     64.23 o 
   1   1   2    95644.29   109750.09    683.22 o 
   3   1   2     3074.59     3693.57    101.21 o 
   5   1   2     4966.81     5496.86    104.19 o 
   7   1   2    38401.92    40740.29    378.64 o 
   9   1   2     1169.58      893.81     26.00 o 
  11   1   2      482.21      430.34     24.76 o 
  13   1   2    12784.67    12817.49    329.41 o 
  15   1   2     1490.88     1406.94     40.79 o 
  17   1   2      351.41      427.51     34.91 o 
  19   1   2     1780.78     1752.63     54.18 o 
  21   1   2       50.25       43.29     35.95 o 
  23   1   2      477.67      466.99     49.52 o 
 -24   2   2       10.90       13.04     36.80 o 
 -22   2   2      205.88      258.67     35.30 o 
 -20   2   2      690.39      690.87     44.51 o 
 -18   2   2     1004.95      931.49     47.27 o 
 -16   2   2     6359.33     6074.70    100.10 o 
 -14   2   2     8340.69     7481.99    258.95 o 
 -12   2   2     1552.06     1336.13     38.52 o 
 -10   2   2    15479.17    15097.69    287.29 o 
  -8   2   2    56706.15    59489.33    476.57 o 
  -6   2   2    10120.65    11164.50    208.92 o 
  -4   2   2     7032.12     7443.44     92.14 o 
  -2   2   2     5729.29     6193.66     52.41 o 
   0   2   2     6782.08     7827.99    114.80 o 
   2   2   2     6246.25     6637.05     52.81 o 
   4   2   2     3841.17     3860.13     47.00 o 
   6   2   2     5070.22     6077.47     82.62 o 
   8   2   2     7753.61     7992.02    183.88 o 
  10   2   2       20.01       17.58     13.61 o 
  12   2   2     6133.79     5445.47    161.79 o 
  14   2   2     3658.87     3195.47     88.12 o 
  16   2   2      189.49      158.08     29.81 o 
  18   2   2     5030.89     4754.01    107.32 o 
  20   2   2      593.51      640.17     43.13 o 
  22   2   2      178.76      216.52     43.67 o 
  24   2   2      592.15      694.41     61.03 o 
 -23   3   2       16.91      -10.40     30.95 o 
 -21   3   2      145.68       88.06     33.53 o 
 -19   3   2     1137.28     1164.74     53.04 o 
 -17   3   2      302.00      261.03     33.52 o 
 -15   3   2      232.77      236.69     31.78 o 
 -13   3   2     4733.19     4594.73     84.62 o 
 -11   3   2     4568.10     4594.47    120.20 o 
  -9   3   2     7155.89     7498.59    200.70 o 
  -7   3   2      755.09      926.39     35.19 o 
  -5   3   2     5366.35     5177.30    180.47 o 
  -3   3   2     2795.84     2728.07     51.37 o 
  -1   3   2      928.75      776.37     36.95 o 
   1   3   2     3908.63     3870.41     57.79 o 
   3   3   2     6660.13     6864.26    146.50 o 
   5   3   2      488.81      555.75     31.67 o 
   7   3   2      357.16      486.89     27.54 o 
   9   3   2     1781.68     2048.24     61.83 o 
  11   3   2     1296.83     1395.08     87.15 o 
  13   3   2     3837.70     3510.84    162.56 o 
  15   3   2      923.35     1000.29     48.80 o 
  17   3   2     1088.04      988.19     48.63 o 
  19   3   2      945.98      982.31     49.25 o 
  21   3   2       46.06       71.68     39.99 o 
  23   3   2      160.95      177.62     46.01 o 
 -22   4   2       75.36       55.08     44.48 o 
 -20   4   2       92.30       84.51     33.99 o 
 -18   4   2      421.65      466.03     72.89 o 
 -16   4   2       10.72       43.57     29.50 o 
 -14   4   2      395.24      393.90     36.35 o 
 -12   4   2       23.90       45.35     22.59 o 
 -10   4   2        1.52       55.26     17.21 o 
  -8   4   2     2403.57     2463.12     45.93 o 
  -6   4   2      575.26      724.74     34.28 o 
  -4   4   2     4195.79     4358.18     57.15 o 
  -2   4   2      994.42     1025.36     66.54 o 
   0   4   2     2406.74     2550.25     56.45 o 
   2   4   2     5043.73     4872.51    137.85 o 
   4   4   2     4075.12     4217.53     57.75 o 
   6   4   2      229.13      330.64     31.14 o 
   8   4   2    10462.99     9739.78    225.84 o 
  10   4   2     1713.74     1739.88     62.69 o 
  12   4   2     2096.95     1746.83     59.89 o 
  14   4   2      217.39      199.55     28.67 o 
  16   4   2       36.09       48.59     26.84 o 
  18   4   2       14.81       38.22     32.83 o 
  20   4   2        7.77       42.57     32.00 o 
  22   4   2        0.43       84.97     35.79 o 
 -21   5   2      119.96      163.01     87.94 o 
 -19   5   2       50.68       39.06     40.58 o 
 -17   5   2      244.17      350.22     47.16 o 
 -15   5   2      163.37      173.03     34.53 o 
 -13   5   2       19.60       22.54     28.12 o 
 -11   5   2        0.18        6.36     28.76 o 
  -9   5   2      389.67      333.82     31.02 o 
  -7   5   2      609.55      647.68     41.12 o 
  -5   5   2     3096.49     2948.85     85.91 o 
  -3   5   2      343.76      378.99     86.99 o 
  -1   5   2      952.19     1165.07     56.49 o 
   1   5   2     4395.31     4207.99     79.40 o 
   3   5   2      865.73     1043.59     45.13 o 
   5   5   2      396.50      420.89     33.22 o 
   7   5   2     4038.29     3412.85    131.33 o 
   9   5   2      219.49      272.41     32.71 o 
  11   5   2      497.11      669.74     47.69 o 
  13   5   2        4.09       -0.18     27.16 o 
  15   5   2      723.68      676.53     61.22 o 
  17   5   2       18.28       36.88     33.23 o 
  19   5   2      144.77      118.26     39.04 o 
  21   5   2       30.79       59.04     39.69 o 
 -18   6   2      290.81      382.27     57.38 o 
 -16   6   2       22.43       12.14     41.85 o 
 -14   6   2      534.43      546.89     43.54 o 
 -12   6   2      570.69      583.67     43.40 o 
 -10   6   2       64.51       93.27     37.66 o 
  -8   6   2      161.77      107.79     36.09 o 
  -6   6   2      723.46      818.98     59.24 o 
  -4   6   2      747.31      718.86     43.91 o 
  -2   6   2       69.80      114.72     36.60 o 
   0   6   2     2474.35     2441.69    118.35 o 
   2   6   2     2898.20     2719.03     74.07 o 
   4   6   2      652.41      672.72     41.58 o 
   6   6   2        4.48       35.26     27.58 o 
   8   6   2     1327.63     1473.19     56.21 o 
  10   6   2      295.81      357.30     36.23 o 
  12   6   2      103.90       80.85     41.34 o 
  14   6   2      623.41      629.62     55.92 o 
  16   6   2      169.27      180.09     39.72 o 
  18   6   2       97.17       53.83     36.79 o 
 -17   7   2      275.97      277.33     69.13 o 
 -15   7   2      476.66      501.15     61.22 o 
 -13   7   2       41.43       45.53     41.80 o 
 -11   7   2       25.16       62.52     39.99 o 
  -9   7   2     1185.38     1200.23     75.38 o 
  -7   7   2      246.86      313.11     45.06 o 
  -5   7   2      186.03      176.23     60.95 o 
  -3   7   2      288.64      286.49     44.14 o 
  -1   7   2     1534.13     1514.30     69.79 o 
   1   7   2      230.95      300.74     35.90 o 
   3   7   2      678.27      676.36     44.93 o 
   5   7   2      130.89      178.32     32.87 o 
   7   7   2     1360.65     1407.32     84.40 o 
   9   7   2     1150.11     1191.99     73.91 o 
  11   7   2      724.72      774.70     63.40 o 
  13   7   2      548.43      615.98     59.12 o 
  15   7   2       17.08       46.22     39.73 o 
 -12   8   2      133.26      180.75     50.97 o 
 -10   8   2      125.22      130.56     45.04 o 
  -8   8   2      713.78      804.73     92.99 o 
  -6   8   2       76.89       36.59     44.83 o 
  -4   8   2      335.65      348.92     53.50 o 
  -2   8   2     1024.95     1043.28     85.35 o 
   0   8   2      236.29      189.83     49.77 o 
   2   8   2      624.54      744.47     80.45 o 
   4   8   2      320.11      432.55     55.92 o 
   6   8   2      551.26      721.58     63.05 o 
   8   8   2     1543.13     1639.13     79.15 o 
  10   8   2      173.62      197.90     53.33 o 
  12   8   2      465.70      441.77     77.17 o 
  -7   9   2        1.04      -82.90     68.99 o 
  -5   9   2      636.13      748.28     97.90 o 
  -3   9   2      755.76      787.82     98.99 o 
  -1   9   2       24.64       28.62     38.31 o 
   1   9   2     1006.28     1077.25     75.54 o 
   3   9   2      388.08      436.85     60.15 o 
   5   9   2       16.01        0.30     49.20 o 
   7   9   2      342.12      368.87     59.95 o 
 -25   1   3       50.94      142.14     43.13 o 
 -23   1   3      361.00      338.54     63.81 o 
 -21   1   3     1571.89     1703.17     87.33 o 
 -19   1   3        7.56      -12.62     25.83 o 
 -17   1   3      756.98      766.10     39.69 o 
 -15   1   3       29.37       16.49     21.08 o 
 -13   1   3     4409.21     3972.77    100.29 o 
 -11   1   3     3671.29     3675.32     61.56 o 
  -9   1   3     5731.78     5985.03     79.12 o 
  -7   1   3     8189.14     8993.09     62.98 o 
  -5   1   3      143.14      178.32     13.82 o 
  -3   1   3     5512.13     6098.83     45.82 o 
  -1   1   3    48205.87    51916.86    715.06 o 
   1   1   3    10370.43    12452.88    127.02 o 
   3   1   3    11393.32    12238.37     96.21 o 
   5   1   3    55820.64    57987.84   1233.95 o 
   7   1   3    16653.85    17628.75    344.29 o 
   9   1   3      237.03      314.11     20.55 o 
  11   1   3     1005.46      900.75     30.49 o 
  13   1   3     1014.24      896.61     34.46 o 
  15   1   3      935.09      916.87     44.95 o 
  17   1   3      390.70      415.99     68.80 o 
  19   1   3      467.84      398.64     44.96 o 
  21   1   3        9.11      -12.73     34.50 o 
  23   1   3      111.66      162.02     49.49 o 
 -24   2   3       45.23       34.78     36.92 o 
 -22   2   3      474.66      573.36     42.60 o 
 -20   2   3      138.17      126.78     31.54 o 
 -18   2   3     1755.59     1684.59     53.35 o 
 -16   2   3     3985.85     3502.98    183.36 o 
 -14   2   3      141.90      164.05     23.99 o 
 -12   2   3     9678.79     9327.67    243.64 o 
 -10   2   3       83.32       48.15     15.96 o 
  -8   2   3     4547.36     4543.79     73.05 o 
  -6   2   3      457.34      626.49     22.96 o 
  -4   2   3      381.02      393.23     32.91 o 
  -2   2   3    56425.84    66270.85    614.04 o 
   0   2   3    13921.35    15745.17    234.52 o 
   2   2   3     1478.44     1518.69     32.13 o 
   4   2   3      732.25      961.05     34.36 o 
   6   2   3    23807.97    24759.84    399.36 o 
   8   2   3     5271.83     5537.49    107.56 o 
  10   2   3     5625.08     5176.76    107.37 o 
  12   2   3     1558.97     1585.57     34.18 o 
  14   2   3     1303.66     1339.07     55.89 o 
  16   2   3     2414.05     2204.36     71.83 o 
  18   2   3     1091.13     1126.63     53.70 o 
  20   2   3      294.44      360.70     38.29 o 
  22   2   3       93.35       91.75     38.97 o 
  24   2   3        0.86       49.58     54.40 o 
 -23   3   3      134.40      160.67     46.09 o 
 -21   3   3        2.89       15.12     30.14 o 
 -19   3   3       44.16       45.59     30.14 o 
 -17   3   3     1824.22     1602.15     53.16 o 
 -15   3   3     6070.74     5524.60    103.09 o 
 -13   3   3     5620.78     5423.30     83.37 o 
 -11   3   3     8591.62     7927.51    186.17 o 
  -9   3   3     4373.21     4359.30    115.68 o 
  -7   3   3     2215.78     2552.67     42.43 o 
  -5   3   3    10440.01     9699.98    246.80 o 
  -3   3   3    10316.23    11444.63    335.23 o 
  -1   3   3     1295.68     1151.15     68.58 o 
   1   3   3     9744.55    10993.80    108.40 o 
   3   3   3     2115.28     2608.54     42.54 o 
   5   3   3     6505.76     6611.61    207.33 o 
   7   3   3        7.16       21.28     19.14 o 
   9   3   3     1175.50     1148.66     59.86 o 
  11   3   3     1651.05     1519.63     69.06 o 
  13   3   3      671.15      639.69     42.32 o 
  15   3   3      358.00      412.52     32.72 o 
  17   3   3     5565.02     5009.41    138.07 o 
  19   3   3      607.58      573.41     51.05 o 
  21   3   3      315.52      365.09     39.14 o 
  23   3   3      549.80      642.68     59.16 o 
 -22   4   3      168.08      218.38     64.22 o 
 -20   4   3      351.89      435.85     54.14 o 
 -18   4   3        4.16        7.84     29.50 o 
 -16   4   3     1260.76     1228.34     51.54 o 
 -14   4   3     1005.00     1027.72     49.45 o 
 -12   4   3     1824.85     1648.97     40.77 o 
 -10   4   3    10474.72    10515.65    267.28 o 
  -8   4   3     1691.84     1622.09     45.11 o 
  -6   4   3    24013.56    23829.18    397.62 o 
  -4   4   3     2202.49     2350.55     66.63 o 
  -2   4   3     2335.27     2557.82    143.98 o 
   0   4   3    14984.00    15390.10    510.21 o 
   2   4   3     1073.67     1141.33     47.54 o 
   4   4   3    11589.27    10691.96    123.90 o 
   6   4   3     3799.52     3507.95    131.12 o 
   8   4   3        4.41       42.32     25.39 o 
  10   4   3     1032.95     1177.25     59.06 o 
  12   4   3     1950.51     1965.24     91.55 o 
  14   4   3     3117.40     3111.33     67.47 o 
  16   4   3     1149.32     1109.42     45.37 o 
  18   4   3     1849.39     1780.04     65.72 o 
  20   4   3        0.65       -8.21     35.54 o 
  22   4   3      583.73      639.15     48.57 o 
 -21   5   3      264.39      271.64     52.08 o 
 -19   5   3       17.90      -51.08     72.95 o 
 -17   5   3      585.57      702.29     61.38 o 
 -15   5   3     1719.89     1659.71     57.22 o 
 -13   5   3      260.16      224.58     32.36 o 
 -11   5   3     1340.47     1330.84     60.98 o 
  -9   5   3     1158.66     1221.93     51.97 o 
  -7   5   3     2577.67     2669.43     62.69 o 
  -5   5   3     5379.22     5309.15     66.76 o 
  -3   5   3        0.96       -7.94     27.72 o 
  -1   5   3    11811.91    11945.41    477.36 o 
   1   5   3    10526.77    11118.60    146.98 o 
   3   5   3      823.34      772.17     42.33 o 
   5   5   3     6299.06     5437.91     74.00 o 
   7   5   3     4618.48     4197.54     86.43 o 
   9   5   3      100.81      196.38     32.23 o 
  11   5   3     3750.82     3835.75     71.41 o 
  13   5   3      430.02      525.68     40.41 o 
  15   5   3      108.48      143.34     29.92 o 
  17   5   3     1234.27     1354.67     57.97 o 
  19   5   3       32.37        2.10     32.51 o 
  21   5   3      329.64      333.04     45.48 o 
 -18   6   3      904.60     1054.57     72.17 o 
 -16   6   3     1343.50     1370.24     73.95 o 
 -14   6   3       25.48       52.17     40.51 o 
 -12   6   3     1872.35     1685.16     58.70 o 
 -10   6   3     2480.61     2399.46     65.12 o 
  -8   6   3      260.58      273.48     41.50 o 
  -6   6   3      519.10      529.94     48.07 o 
  -4   6   3     1839.85     1794.82     51.18 o 
  -2   6   3        2.78       15.46     36.40 o 
   0   6   3      821.15      833.53     66.13 o 
   2   6   3     5202.90     4813.21    205.07 o 
   4   6   3      161.15      223.66     32.36 o 
   6   6   3     2251.73     2069.93     57.52 o 
   8   6   3       21.15       38.06     29.29 o 
  10   6   3     2908.33     2780.51    111.75 o 
  12   6   3     1235.57     1194.35     69.60 o 
  14   6   3      122.45      159.97     47.81 o 
  16   6   3     2563.36     2650.07     73.63 o 
  18   6   3        2.13       -2.64     34.78 o 
 -17   7   3      195.14      170.98     56.72 o 
 -15   7   3       46.26       64.73     44.64 o 
 -13   7   3      561.15      696.17     64.10 o 
 -11   7   3      859.79      767.47     61.77 o 
  -9   7   3      719.19      742.28     49.28 o 
  -7   7   3      183.40      155.96     41.73 o 
  -5   7   3      608.65      706.05     56.34 o 
  -3   7   3      945.71      910.54     61.26 o 
  -1   7   3       99.34       79.83     72.13 o 
   1   7   3     1190.66     1195.98     69.54 o 
   3   7   3      104.73      109.24     30.88 o 
   5   7   3       54.23       61.94     31.49 o 
   7   7   3      449.08      526.30     54.09 o 
   9   7   3      327.75      354.89     51.68 o 
  11   7   3     3318.53     3222.82     96.55 o 
  13   7   3        2.51        2.02     41.98 o 
  15   7   3      496.05      525.03     50.72 o 
 -12   8   3       32.58       15.66     45.16 o 
 -10   8   3       12.63       30.93     42.30 o 
  -8   8   3        8.12       70.41     43.55 o 
  -6   8   3      593.84      732.46     93.81 o 
  -4   8   3      132.36      143.77     44.44 o 
  -2   8   3     1206.49     1088.25     68.87 o 
   0   8   3      200.93      288.48     50.02 o 
   2   8   3        5.50       -3.03     40.15 o 
   4   8   3       75.76       81.77     44.70 o 
   6   8   3      749.39      853.86     66.80 o 
   8   8   3       41.09      146.70     46.63 o 
  10   8   3       77.19      138.94     57.95 o 
  12   8   3      254.94      276.48     53.54 o 
  -7   9   3      108.43      205.00     52.01 o 
  -5   9   3       39.88       29.18     69.26 o 
  -3   9   3      114.76      217.07     76.35 o 
  -1   9   3      141.16      184.43     51.26 o 
   1   9   3        0.39       -4.10     45.81 o 
   3   9   3       44.30      109.12     50.41 o 
   5   9   3       73.86       72.01     50.58 o 
   7   9   3        0.53       71.87     51.76 o 
 -24   0   4     1257.56     1392.39     94.08 o 
 -22   0   4     1443.95     1492.47     90.81 o 
 -20   0   4        2.87        1.64     35.36 o 
 -18   0   4     3286.42     3292.08    182.98 o 
 -16   0   4     2120.39     2041.19    196.61 o 
 -14   0   4    11635.43    12177.67    216.52 o 
 -12   0   4     1709.64     2017.79     53.50 o 
 -10   0   4        6.85       38.72     19.57 o 
  -8   0   4     7651.31     7784.79    199.61 o 
  -6   0   4      150.17      216.92     22.22 o 
  -4   0   4   209772.39   220275.16   1503.92 o 
  -2   0   4     4117.01     4765.59     40.02 o 
   0   0   4    56736.18    64327.72    728.81 o 
   2   0   4     2445.29     2461.32     31.23 o 
   4   0   4     6090.18     6814.96     95.44 o 
   6   0   4    14434.96    14482.29    659.52 o 
   8   0   4    31018.34    29749.54    215.70 o 
  10   0   4    19442.24    18442.46    161.16 o 
  12   0   4     6771.52     7153.64    515.26 o 
  14   0   4     6870.60     6807.36    534.08 o 
  16   0   4     4498.53     4859.46    142.48 o 
  18   0   4       12.12      -12.27     47.99 o 
  20   0   4     1355.05     1075.79     85.35 o 
  22   0   4      112.46       50.18     48.27 o 
  24   0   4      221.98      180.25     58.90 o 
 -25   1   4       60.22       38.76     52.09 o 
 -23   1   4     1113.59     1218.74     63.49 o 
 -21   1   4       35.95       35.08     28.30 o 
 -19   1   4     1109.30     1280.31     49.45 o 
 -17   1   4     2374.75     2374.90     61.12 o 
 -15   1   4     1765.58     1837.13     47.23 o 
 -13   1   4    17170.44    17268.86    110.64 o 
 -11   1   4     2983.65     2863.70     42.08 o 
  -9   1   4     4797.35     5541.58    148.47 o 
  -7   1   4    13970.78    14328.44    205.58 o 
  -5   1   4        8.90       60.63     28.64 o 
  -3   1   4     4539.70     4925.20     46.52 o 
  -1   1   4   115889.04   129549.87    951.57 o 
   1   1   4     3548.92     4318.25     28.39 o 
   3   1   4      102.59       98.64     13.88 o 
   5   1   4      967.50     1084.02     36.13 o 
   7   1   4     1914.11     2133.94     29.59 o 
   9   1   4    28264.39    28354.96    275.91 o 
  11   1   4      713.02      549.36     28.58 o 
  13   1   4      693.51      633.36     30.34 o 
  15   1   4     4017.68     3505.15     61.39 o 
  17   1   4      733.49      675.70     43.73 o 
  19   1   4     2063.90     1867.66     70.96 o 
  21   1   4      896.00      951.85     61.70 o 
  23   1   4       20.19       30.00     36.64 o 
 -24   2   4      208.38      320.05     71.58 o 
 -22   2   4       16.09       12.76     29.69 o 
 -20   2   4      303.77      391.93     37.06 o 
 -18   2   4      247.01      239.74     32.58 o 
 -16   2   4       23.38       31.09     23.83 o 
 -14   2   4     3490.53     3074.99     83.68 o 
 -12   2   4    12450.14    11257.68    253.64 o 
 -10   2   4     2133.74     1833.62     98.48 o 
  -8   2   4    45114.23    49355.28    610.68 o 
  -6   2   4    71494.06    72903.95    679.33 o 
  -4   2   4     2911.19     3288.35     46.55 o 
  -2   2   4     2156.96     2705.94     39.08 o 
   0   2   4    39459.74    44725.30    671.39 o 
   2   2   4     1255.51     1573.73     45.25 o 
   4   2   4       54.63      118.68     18.21 o 
   6   2   4      541.73      455.76     36.85 o 
   8   2   4     1972.22     2072.27     45.01 o 
  10   2   4      931.33      911.23     40.92 o 
  12   2   4      768.22      767.44     50.86 o 
  14   2   4     1368.25     1285.18     49.99 o 
  16   2   4      897.52      926.62     46.46 o 
  18   2   4       31.35       42.36     28.06 o 
  20   2   4     1820.85     1835.24    147.00 o 
  22   2   4     1072.30     1155.17     67.35 o 
  24   2   4       55.80       93.68     43.48 o 
 -23   3   4      210.15      208.89     72.40 o 
 -21   3   4        0.49      -44.01     29.34 o 
 -19   3   4       35.83      -19.52     28.96 o 
 -17   3   4      717.59      702.08     44.09 o 
 -15   3   4       35.90       59.60     28.27 o 
 -13   3   4       16.18       31.17     21.08 o 
 -11   3   4      119.64      106.83     34.05 o 
  -9   3   4      572.04      678.65     27.55 o 
  -7   3   4    12088.66    12093.48    159.16 o 
  -5   3   4    11409.37    11870.76    195.69 o 
  -3   3   4    16076.49    18580.86    911.08 o 
  -1   3   4     2082.29     2066.37     45.43 o 
   1   3   4     1423.67     1478.25     43.23 o 
   3   3   4     6512.94     7250.09     71.30 o 
   5   3   4     2737.89     2663.56     46.58 o 
   7   3   4        1.05       17.80     20.07 o 
   9   3   4     2012.98     1846.69     49.64 o 
  11   3   4      371.67      437.25     41.87 o 
  13   3   4        6.04        2.78     25.77 o 
  15   3   4     1983.11     2030.25     52.14 o 
  17   3   4       67.47      131.86     30.65 o 
  19   3   4       26.10       18.29     30.51 o 
  21   3   4      125.56      136.37     34.58 o 
  23   3   4      134.27      182.69     45.13 o 
 -22   4   4      145.09      193.57     51.68 o 
 -20   4   4       20.33       24.64     53.18 o 
 -18   4   4      197.46      209.02     35.69 o 
 -16   4   4      428.77      430.00     37.62 o 
 -14   4   4      306.13      354.14     34.22 o 
 -12   4   4        3.56       19.14     20.97 o 
 -10   4   4     1520.13     1553.42     57.88 o 
  -8   4   4        0.67       23.07     15.64 o 
  -6   4   4     2811.46     2922.76     75.30 o 
  -4   4   4      714.77      584.20     32.51 o 
  -2   4   4       96.74       88.89     25.57 o 
   0   4   4      227.49      462.57     36.37 o 
   2   4   4     9048.28     9704.17    402.64 o 
   4   4   4     1714.51     1772.67     45.44 o 
   6   4   4     7064.44     6598.71     74.51 o 
   8   4   4       51.46       50.87     24.81 o 
  10   4   4     5203.35     4628.88    104.80 o 
  12   4   4        0.09        3.87     27.29 o 
  14   4   4      700.84      756.65     49.66 o 
  16   4   4        0.30       26.16     26.19 o 
  18   4   4        9.52       54.22     33.06 o 
  20   4   4        0.52       31.27     33.69 o 
  22   4   4        7.70      -14.61     33.97 o 
 -21   5   4        0.05       15.10     46.43 o 
 -19   5   4      240.48      243.96     50.66 o 
 -17   5   4       38.88       42.21     40.50 o 
 -15   5   4      422.67      566.96     65.17 o 
 -13   5   4        1.18       -5.72     25.92 o 
 -11   5   4      387.64      363.94     27.11 o 
  -9   5   4       67.30      109.83     23.10 o 
  -7   5   4      192.97      233.67     25.57 o 
  -5   5   4      672.88      761.36     39.30 o 
  -3   5   4      759.50      819.01     74.99 o 
  -1   5   4     3838.94     3966.35    171.39 o 
   1   5   4      863.43      947.48     53.90 o 
   3   5   4     3571.45     3329.08    152.46 o 
   5   5   4      742.46      706.28     44.17 o 
   7   5   4      368.05      372.29     33.20 o 
   9   5   4      151.73      191.31     31.97 o 
  11   5   4      113.99      130.44     31.12 o 
  13   5   4      159.45      166.73     33.12 o 
  15   5   4      531.96      652.51     44.11 o 
  17   5   4     1100.85     1156.15     57.51 o 
  19   5   4      142.72      156.55     36.93 o 
 -18   6   4      106.96      120.73     47.69 o 
 -16   6   4      164.41      211.02     51.92 o 
 -14   6   4       47.84        2.70     41.45 o 
 -12   6   4        9.92        1.70     40.63 o 
 -10   6   4        0.10       90.27     30.65 o 
  -8   6   4       15.78       56.70     29.74 o 
  -6   6   4       85.17       61.79     36.98 o 
  -4   6   4      439.21      474.58     45.14 o 
  -2   6   4     3096.88     3017.49     78.62 o 
   0   6   4       61.34       11.64     36.95 o 
   2   6   4     2227.01     2216.69    111.76 o 
   4   6   4     2332.76     2030.94     59.01 o 
   6   6   4      331.83      376.57     36.55 o 
   8   6   4       39.47       20.02     31.97 o 
  10   6   4     1327.83     1214.46     54.13 o 
  12   6   4       34.00       76.59     33.27 o 
  14   6   4       25.24       27.07     41.29 o 
  16   6   4      257.09      325.10     43.86 o 
  18   6   4        8.88       18.27     37.06 o 
 -17   7   4      322.36      367.81     60.09 o 
 -15   7   4      482.03      654.11     95.72 o 
 -13   7   4      751.69      860.22     66.58 o 
 -11   7   4        3.12       39.31     41.60 o 
  -9   7   4      821.82      881.06     65.50 o 
  -7   7   4     1010.69     1050.72     64.32 o 
  -5   7   4       16.22       62.96     38.75 o 
  -3   7   4      167.16      189.23     41.35 o 
  -1   7   4        5.40      -13.55     37.59 o 
   1   7   4     1814.76     1915.30    102.94 o 
   3   7   4      184.68      164.64     32.25 o 
   5   7   4     1097.97     1012.67     51.51 o 
   7   7   4       25.93       -2.21     28.87 o 
   9   7   4     1552.71     1514.14     87.54 o 
  11   7   4      152.62      262.52     51.73 o 
  13   7   4      155.74      211.32     50.39 o 
  15   7   4      375.06      398.60     56.87 o 
 -12   8   4      179.25      257.76     54.85 o 
 -10   8   4       84.92      124.91     50.09 o 
  -8   8   4     1439.04     1481.03    120.67 o 
  -6   8   4      500.24      624.70     58.60 o 
  -4   8   4       63.46       87.23     44.31 o 
  -2   8   4      137.75      107.10     44.65 o 
   0   8   4      457.73      608.65    147.53 o 
   2   8   4      122.15      115.11     35.88 o 
   4   8   4      206.27      204.58     48.88 o 
   6   8   4      374.93      491.06     57.10 o 
   8   8   4      127.57      169.86     51.63 o 
  10   8   4     1103.75     1048.59     74.37 o 
  12   8   4       28.72      -16.30     46.82 o 
  -7   9   4      440.56      493.00     62.47 o 
  -5   9   4        4.54      -17.04    114.40 o 
  -3   9   4      839.27      863.63    107.17 o 
  -1   9   4      520.16      545.67     82.08 o 
   1   9   4       62.15       71.41     49.27 o 
   3   9   4      795.17      847.69     72.58 o 
   5   9   4      397.25      438.86     63.34 o 
   7   9   4        3.53      -33.80     45.15 o 
 -25   1   5       85.36      135.83     42.54 o 
 -23   1   5      138.28      181.10     48.27 o 
 -21   1   5      226.88      185.70     33.32 o 
 -19   1   5     2952.83     2840.68     77.42 o 
 -17   1   5      513.30      602.88     38.82 o 
 -15   1   5     2318.96     2435.30     48.31 o 
 -13   1   5      416.21      445.99     28.06 o 
 -11   1   5     6557.93     6539.68     97.30 o 
  -9   1   5     3081.85     3086.46     64.04 o 
  -7   1   5      919.63      798.73     26.50 o 
  -5   1   5     2208.68     2649.34     35.32 o 
  -3   1   5    41215.14    44844.64    232.42 o 
  -1   1   5        0.75       38.64      5.33 o 
   1   1   5      654.27      652.70     15.72 o 
   3   1   5    19544.97    23644.99    371.89 o 
   5   1   5      849.08     1012.93     69.51 o 
   7   1   5    22860.86    24654.53    403.72 o 
   9   1   5     5847.94     5512.49     85.53 o 
  11   1   5     1324.41     1303.06     53.18 o 
  13   1   5     2165.37     2045.42     82.38 o 
  15   1   5     1690.28     1738.95     50.96 o 
  17   1   5      253.18      236.25     42.12 o 
  19   1   5      235.43      259.74     42.48 o 
  21   1   5      360.35      365.43     47.98 o 
  23   1   5       35.83      -53.18     38.57 o 
 -24   2   5      133.47      141.96     47.45 o 
 -22   2   5       86.75      121.67     31.77 o 
 -20   2   5     1899.19     1816.35     56.91 o 
 -18   2   5      770.93      749.68     43.21 o 
 -16   2   5      438.75      504.27     31.77 o 
 -14   2   5     6497.38     6128.66    161.46 o 
 -12   2   5     3969.41     3879.42     73.01 o 
 -10   2   5    12613.30    12282.11    209.36 o 
  -8   2   5      485.03      404.07     49.24 o 
  -6   2   5     1895.55     1993.42     56.17 o 
  -4   2   5     4798.08     6015.63     44.76 o 
  -2   2   5    33044.68    38028.96    305.30 o 
   0   2   5     9599.63    11139.15    134.38 o 
   2   2   5    26375.12    28724.72    327.68 o 
   4   2   5     4784.67     4891.68     67.24 o 
   6   2   5     1615.79     1850.86     48.93 o 
   8   2   5     2453.96     2776.07     50.78 o 
  10   2   5      788.65      768.17     41.14 o 
  12   2   5     3018.33     3011.11     74.24 o 
  14   2   5      839.54      765.60     40.23 o 
  16   2   5      251.73      267.70     31.47 o 
  18   2   5     2328.71     2203.23    152.98 o 
  20   2   5      266.74      315.71     70.76 o 
  22   2   5       50.80       69.70     45.54 o 
 -23   3   5       92.61      112.79     44.31 o 
 -21   3   5      169.96      210.98     45.37 o 
 -19   3   5      381.82      402.05     37.68 o 
 -17   3   5       26.56       42.18     28.56 o 
 -15   3   5     4636.28     4566.49    153.90 o 
 -13   3   5      679.68      698.04     37.33 o 
 -11   3   5     3153.26     3192.66     96.22 o 
  -9   3   5     9189.69     8718.73    180.31 o 
  -7   3   5     7744.38     7194.04    126.99 o 
  -5   3   5     5760.80     6013.29     70.84 o 
  -3   3   5    15736.79    14586.44    219.04 o 
  -1   3   5    15589.57    18282.77    563.66 o 
   1   3   5    11975.89    12859.93    197.84 o 
   3   3   5    20353.81    21940.87    342.65 o 
   5   3   5      414.22      517.71     35.31 o 
   7   3   5     4655.53     4777.49     91.30 o 
   9   3   5      925.75      853.50     43.27 o 
  11   3   5     2794.24     2524.22    108.01 o 
  13   3   5      378.03      485.36     39.00 o 
  15   3   5       75.33       40.15     25.61 o 
  17   3   5      720.77      805.42     48.26 o 
  19   3   5     1644.78     1503.74     55.97 o 
  21   3   5      295.83      269.11     37.66 o 
  23   3   5       81.30      108.36     45.15 o 
 -22   4   5      155.79      209.00     93.67 o 
 -20   4   5      349.03      374.96     50.88 o 
 -18   4   5      326.59      407.26     53.26 o 
 -16   4   5       10.65       31.48     27.80 o 
 -14   4   5     1824.41     1708.54     54.30 o 
 -12   4   5      565.49      614.25     34.35 o 
 -10   4   5     1077.95     1127.74     41.87 o 
  -8   4   5     9184.39     9421.52    233.03 o 
  -6   4   5        0.30       36.08     14.25 o 
  -4   4   5    15862.58    15539.31    308.23 o 
  -2   4   5    17986.79    19264.86    694.28 o 
   0   4   5    10488.71    10569.98    110.44 o 
   2   4   5    23252.93    22967.84    692.30 o 
   4   4   5     1187.57     1108.62     42.27 o 
   6   4   5    14081.48    12671.77    136.69 o 
   8   4   5     7191.67     6621.28    108.32 o 
  10   4   5       36.92       71.66     29.38 o 
  12   4   5      313.93      348.80     35.60 o 
  14   4   5      514.45      530.31     39.57 o 
  16   4   5      724.93      807.00     43.95 o 
  18   4   5      392.22      339.52     40.01 o 
  20   4   5      347.08      375.97     42.40 o 
  22   4   5        9.32       14.64     35.08 o 
 -21   5   5      363.19      368.83     60.49 o 
 -19   5   5      826.18      857.04     67.44 o 
 -17   5   5      133.74      185.38     47.87 o 
 -15   5   5     1254.74     1318.90     68.85 o 
 -13   5   5     2760.60     2488.95     61.24 o 
 -11   5   5        1.37        6.26     20.91 o 
  -9   5   5     4350.59     4273.30    102.73 o 
  -7   5   5       10.74       10.43     20.50 o 
  -5   5   5     7979.49     7751.50    169.73 o 
  -3   5   5     4760.99     4597.25    219.93 o 
  -1   5   5        2.89       28.41     54.95 o 
   1   5   5     9617.92     8892.70    463.44 o 
   3   5   5     7297.91     7076.91    208.87 o 
   5   5   5     2376.05     2188.34     56.35 o 
   7   5   5     4159.13     3826.62    148.32 o 
   9   5   5     3610.67     3396.13     69.01 o 
  11   5   5       11.51       -7.62     28.93 o 
  13   5   5      686.60      749.09     49.93 o 
  15   5   5     1297.55     1310.76     56.08 o 
  17   5   5      410.22      423.48     37.41 o 
  19   5   5      233.07      179.77     39.50 o 
 -18   6   5      196.48      168.72     55.20 o 
 -16   6   5     1379.85     1354.78     76.35 o 
 -14   6   5     2935.14     2708.44     88.73 o 
 -12   6   5       10.46      -31.85     37.23 o 
 -10   6   5     2739.19     2573.89     83.99 o 
  -8   6   5     2250.19     2126.90     63.73 o 
  -6   6   5      605.80      585.42     54.23 o 
  -4   6   5     5447.06     4895.72    153.39 o 
  -2   6   5     1759.78     1804.25    108.40 o 
   0   6   5      476.07      571.94     50.24 o 
   2   6   5      508.42      546.40     39.93 o 
   4   6   5     1227.54     1332.29     52.86 o 
   6   6   5     1009.63      965.09     50.58 o 
   8   6   5      713.48      697.70     45.14 o 
  10   6   5      179.36      243.23     36.38 o 
  12   6   5     1174.19     1087.66     55.23 o 
  14   6   5     1309.52     1220.03    116.17 o 
  16   6   5      188.02      204.54     62.31 o 
  18   6   5      981.84     1070.94     61.47 o 
 -17   7   5       24.09       14.18     48.01 o 
 -15   7   5      788.70      843.61     72.36 o 
 -13   7   5      192.91      216.86     47.80 o 
 -11   7   5      596.96      644.48     83.85 o 
  -9   7   5     1684.22     1598.91     76.33 o 
  -7   7   5      327.72      286.12     45.13 o 
  -5   7   5      822.53      789.14    103.35 o 
  -3   7   5     1225.87     1179.89     64.65 o 
  -1   7   5       10.13       23.22     37.91 o 
   1   7   5        3.38       63.29     37.53 o 
   3   7   5      414.49      456.12     38.80 o 
   5   7   5      312.67      353.07     37.95 o 
   7   7   5       69.64       81.23     31.34 o 
   9   7   5      335.55      387.15     52.84 o 
  11   7   5      381.77      423.26     61.77 o 
  13   7   5     1098.01     1065.47     96.40 o 
  15   7   5      144.36       86.53     46.08 o 
 -12   8   5       85.44      127.43     48.33 o 
 -10   8   5        0.41       19.14     57.40 o 
  -8   8   5      115.96      159.84     64.90 o 
  -6   8   5        0.17      135.40     46.04 o 
  -4   8   5       95.55      142.32     45.04 o 
  -2   8   5      296.24      397.62     52.64 o 
   0   8   5     1075.96     1001.01     66.89 o 
   2   8   5      458.93      430.92     42.23 o 
   4   8   5       12.96       57.90     75.26 o 
   6   8   5      729.53      843.87     67.69 o 
   8   8   5      560.25      716.03     67.33 o 
  10   8   5       32.33       93.66     47.64 o 
  12   8   5      104.50       59.49     47.06 o 
  -7   9   5      146.81      147.01     53.11 o 
  -5   9   5       21.57       20.97     46.44 o 
  -3   9   5       74.72      100.88     46.11 o 
  -1   9   5       18.87       58.90     66.27 o 
   1   9   5       96.39       85.63     70.90 o 
   3   9   5      228.16      265.27     58.51 o 
   5   9   5       81.00       48.48     77.17 o 
 -24   0   6        1.04       14.45     51.81 o 
 -22   0   6      705.65      708.74     80.72 o 
 -20   0   6     2007.56     2047.12     74.86 o 
 -18   0   6      388.50      424.28     89.44 o 
 -16   0   6    26084.56    25861.69   1287.13 o 
 -14   0   6    12091.98    12286.96    171.93 o 
 -12   0   6     7866.44     8662.30    381.23 o 
 -10   0   6     6168.19     5911.69    218.70 o 
  -8   0   6      856.80     1031.90     72.26 o 
  -6   0   6     5288.08     4893.79    129.67 o 
  -4   0   6       51.07      222.62     18.95 o 
  -2   0   6    91297.42   102300.55    651.20 o 
   0   0   6    41190.02    46419.68    453.02 o 
   2   0   6    11607.13    12641.74    278.52 o 
   4   0   6    40910.40    43196.33    329.01 o 
   6   0   6    43538.45    43816.58    326.14 o 
   8   0   6     7333.51     6343.93    211.34 o 
  10   0   6     6024.45     6297.27    314.83 o 
  12   0   6    21056.88    19888.34    860.90 o 
  14   0   6     3652.64     3543.82    260.43 o 
  16   0   6      198.11      260.43     63.81 o 
  20   0   6      546.16      463.86     69.54 o 
  22   0   6     1323.56     1289.04     95.44 o 
  24   0   6        1.01        2.18     50.99 o 
 -25   1   6       56.47       88.90     61.90 o 
 -23   1   6      360.36      376.46     39.07 o 
 -21   1   6     1211.77     1357.68     52.78 o 
 -19   1   6       64.87       48.54     25.04 o 
 -17   1   6     2175.13     2128.91     49.09 o 
 -15   1   6     6709.90     6590.84     68.15 o 
 -13   1   6      921.10      866.47     36.55 o 
 -11   1   6    25481.22    26543.94    448.57 o 
  -9   1   6     6444.70     6012.03    129.06 o 
  -7   1   6    48513.32    53691.57   1335.28 o 
  -5   1   6    23938.19    25289.76    662.12 o 
  -3   1   6    16519.27    18913.33    217.43 o 
  -1   1   6     4203.48     4370.31     71.83 o 
   1   1   6    18817.46    22158.73    337.10 o 
   3   1   6     3372.89     3733.18     34.37 o 
   5   1   6    21515.66    22376.69    148.27 o 
   7   1   6    15373.47    14353.26    169.32 o 
   9   1   6     2271.94     2371.52     45.70 o 
  11   1   6     4584.96     4247.77    116.27 o 
  13   1   6     2775.21     2631.45     68.60 o 
  15   1   6      181.54      243.75     29.65 o 
  17   1   6     1831.00     1635.76     77.29 o 
  19   1   6      129.79      110.64     49.63 o 
  21   1   6      793.61      854.16     62.40 o 
  23   1   6      787.66      747.50     62.08 o 
 -24   2   6       73.16       54.00     44.48 o 
 -22   2   6      952.94     1095.87     52.77 o 
 -20   2   6       13.46      -11.12     28.23 o 
 -18   2   6      224.59      239.76     32.45 o 
 -16   2   6      902.55      844.14     40.38 o 
 -14   2   6      427.75      463.01     28.78 o 
 -12   2   6     4357.93     4147.55    107.21 o 
 -10   2   6     7469.88     6981.44    155.59 o 
  -8   2   6       15.32       15.45     13.71 o 
  -6   2   6    16548.40    16492.57     87.69 o 
  -4   2   6    73239.57    76834.82    448.55 o 
  -2   2   6     1331.74     1373.76     31.41 o 
   0   2   6    41155.16    44381.21    414.65 o 
   2   2   6    83660.08    87722.88    343.22 o 
   4   2   6     9713.88     9803.82     90.14 o 
   6   2   6     3524.95     3282.59     49.81 o 
   8   2   6     1304.18     1065.85     39.99 o 
  10   2   6     2442.34     2325.04     53.22 o 
  12   2   6       22.22       24.28     26.33 o 
  14   2   6     1667.31     1483.24     67.75 o 
  16   2   6      505.46      404.41     34.71 o 
  18   2   6      114.34      109.16     29.74 o 
  20   2   6      234.70      264.44     46.66 o 
  22   2   6      363.26      416.95     69.13 o 
 -23   3   6      549.17      690.21    128.17 o 
 -21   3   6      281.67      359.64     51.37 o 
 -19   3   6        3.00       -4.59     37.63 o 
 -17   3   6      720.15      755.60     43.13 o 
 -15   3   6      282.35      241.04     26.79 o 
 -13   3   6      420.36      407.88     27.91 o 
 -11   3   6      310.02      247.10     30.58 o 
  -9   3   6     1522.96     1650.35     45.34 o 
  -7   3   6     3059.12     2696.06     31.75 o 
  -5   3   6     5698.09     6309.57     70.85 o 
  -3   3   6      108.24       86.46     14.64 o 
  -1   3   6     7717.35     8407.87    156.38 o 
   1   3   6    15863.86    17795.47    365.76 o 
   3   3   6       11.59      108.06     14.66 o 
   5   3   6    11492.90    11121.29    248.68 o 
   7   3   6     9624.92     9698.49     87.46 o 
   9   3   6     4531.86     3789.69     95.76 o 
  11   3   6     3177.70     2942.28     99.53 o 
  13   3   6      292.14      342.14     36.63 o 
  15   3   6      148.40      128.40     32.33 o 
  17   3   6        3.71      -11.22     28.87 o 
  19   3   6       14.24       13.20     30.62 o 
  21   3   6        7.37        0.82     37.99 o 
 -22   4   6      423.04      505.36     59.06 o 
 -20   4   6      316.50      332.10     51.08 o 
 -18   4   6       40.25       15.88     39.70 o 
 -16   4   6      948.30      984.55     62.30 o 
 -14   4   6      206.42      270.07     42.00 o 
 -12   4   6      196.36      225.63     24.85 o 
 -10   4   6      148.20      156.31     22.88 o 
  -8   4   6       43.98       48.04     15.63 o 
  -6   4   6     5400.57     6160.23    108.23 o 
  -4   4   6      261.30      408.76     20.28 o 
  -2   4   6     9180.50     9110.04    541.92 o 
   0   4   6      278.57      335.14     54.40 o 
   2   4   6       74.91      171.91     23.17 o 
   4   4   6     9868.21     9293.38    234.45 o 
   6   4   6     1965.65     1831.88     55.70 o 
   8   4   6     1688.94     2005.84     89.88 o 
  10   4   6       31.08       68.44     28.82 o 
  12   4   6     2562.82     2245.47     61.30 o 
  14   4   6       51.23       57.30     32.58 o 
  16   4   6      457.16      522.75     60.55 o 
  18   4   6        0.43       25.84     32.46 o 
  20   4   6       13.01       45.62     45.81 o 
 -21   5   6       95.66       55.69     48.74 o 
 -19   5   6      112.33       97.61     45.42 o 
 -17   5   6       81.34       83.62     43.34 o 
 -15   5   6       75.37       84.94     38.47 o 
 -13   5   6      169.97      181.58     41.69 o 
 -11   5   6     1054.96     1109.12     50.93 o 
  -9   5   6      224.09      220.31     26.96 o 
  -7   5   6     1514.10     1438.47     50.38 o 
  -5   5   6      204.06      214.43     28.97 o 
  -3   5   6        0.86       48.63     25.62 o 
  -1   5   6      474.63      503.70     84.67 o 
   1   5   6     4092.07     4202.09    277.47 o 
   3   5   6        9.42      192.50     29.22 o 
   5   5   6     3891.22     3893.15    174.22 o 
   7   5   6       39.23       23.71     28.56 o 
   9   5   6     1436.09     1357.74     55.39 o 
  11   5   6      161.68      204.32     35.59 o 
  13   5   6       62.32       83.60     31.51 o 
  15   5   6      352.46      383.52     40.95 o 
  17   5   6       91.94       79.95     30.15 o 
  19   5   6        0.46      -39.26     34.43 o 
 -18   6   6       24.49       29.02     48.10 o 
 -16   6   6       22.57        1.05     41.12 o 
 -14   6   6      328.19      409.59     52.13 o 
 -12   6   6        9.13       27.83     38.02 o 
 -10   6   6      146.44      133.71     41.74 o 
  -8   6   6       52.32      150.65     36.44 o 
  -6   6   6       86.35       92.55     29.94 o 
  -4   6   6      796.24      842.94     48.02 o 
  -2   6   6        6.24      122.77     38.09 o 
   0   6   6     3564.17     3373.07    196.89 o 
   2   6   6      226.75      259.93     33.24 o 
   4   6   6     1298.06     1416.61     65.74 o 
   6   6   6     1784.33     1872.36    102.27 o 
   8   6   6      276.21      333.10     37.56 o 
  10   6   6     2306.89     2171.04     64.81 o 
  12   6   6       87.59      115.37     35.73 o 
  14   6   6       44.35       35.77     33.56 o 
  16   6   6       40.40       64.71     43.75 o 
  18   6   6       33.29       98.79     38.57 o 
 -17   7   6      243.72      251.26     74.86 o 
 -15   7   6      352.89      347.86     66.40 o 
 -13   7   6      767.97      692.44    175.07 o 
 -11   7   6      927.47      928.37     66.25 o 
  -9   7   6      374.94      444.17     56.46 o 
  -7   7   6     1146.71     1115.17     95.85 o 
  -5   7   6     2145.36     2141.96    153.94 o 
  -3   7   6        1.19       87.97     32.15 o 
  -1   7   6       57.24       48.51     39.97 o 
   1   7   6      465.23      560.01    130.35 o 
   3   7   6      388.25      377.90     38.98 o 
   5   7   6      130.34      107.13     33.08 o 
   7   7   6      420.19      481.87     41.04 o 
   9   7   6        0.12       -8.14     31.06 o 
  11   7   6      237.89      266.13     52.61 o 
  13   7   6       55.45      100.40     48.86 o 
  15   7   6       18.95       95.81     48.85 o 
 -12   8   6      822.06      850.73     70.39 o 
 -10   8   6      893.74      969.96     98.17 o 
  -8   8   6      164.58      201.60     51.10 o 
  -6   8   6     1971.71     1825.14     81.08 o 
  -4   8   6      565.30      543.27     86.44 o 
  -2   8   6        7.23       30.91     40.73 o 
   0   8   6      257.99      309.87     37.15 o 
   2   8   6      198.77      227.45     37.85 o 
   4   8   6       19.68       31.86     33.01 o 
   6   8   6      246.59      305.67     64.36 o 
   8   8   6      444.26      515.66     61.10 o 
  10   8   6      118.56       78.73     50.12 o 
  12   8   6      109.76       50.20     84.40 o 
  -7   9   6       82.92      128.28     54.45 o 
  -5   9   6      387.41      405.73     82.35 o 
  -3   9   6        0.52       14.62     43.14 o 
  -1   9   6      599.70      671.11     89.99 o 
   1   9   6      654.69      642.47     89.17 o 
   3   9   6      169.56      177.65     54.37 o 
   5   9   6      691.80      739.60     69.51 o 
 -25   1   7       11.02       -9.27     55.90 o 
 -23   1   7       44.90       67.60     32.89 o 
 -21   1   7       73.06       45.41     30.71 o 
 -19   1   7      132.92      120.19     25.91 o 
 -17   1   7     1395.84     1363.54     59.67 o 
 -15   1   7     1733.22     1793.20     70.57 o 
 -13   1   7     3089.71     3021.06     75.73 o 
 -11   1   7     3238.36     2893.94     81.36 o 
  -9   1   7       34.79       37.61     14.27 o 
  -7   1   7     3848.33     3684.97     77.26 o 
  -5   1   7     4860.03     5587.95    138.75 o 
  -3   1   7     1954.89     2346.84     67.50 o 
  -1   1   7       21.29       40.01      8.24 o 
   1   1   7    29608.10    32542.64    338.69 o 
   3   1   7    16336.14    16518.73    235.33 o 
   5   1   7     1539.17     1902.43     41.61 o 
   7   1   7       41.38       51.95     18.96 o 
   9   1   7     2820.11     2882.44     51.09 o 
  11   1   7     7069.36     6552.55    240.27 o 
  13   1   7      608.06      587.91     43.26 o 
  15   1   7        6.98        4.62     24.11 o 
  17   1   7     1588.74     1446.98     66.62 o 
  19   1   7       25.45       65.77     36.87 o 
  21   1   7      133.63      199.88     45.58 o 
  23   1   7       19.95       29.62     40.03 o 
 -24   2   7      101.53       76.15     46.99 o 
 -22   2   7       63.79       28.66     42.09 o 
 -20   2   7       34.63       22.04     27.32 o 
 -18   2   7      730.90      726.16     37.24 o 
 -16   2   7     1854.92     1803.15     66.87 o 
 -14   2   7     2509.41     2365.34     54.79 o 
 -12   2   7     1668.07     1536.89     39.91 o 
 -10   2   7        0.17       33.61     16.65 o 
  -8   2   7     6417.88     6787.17    134.62 o 
  -6   2   7    15568.79    14872.01    349.19 o 
  -4   2   7     3585.99     4150.98     53.81 o 
  -2   2   7     2987.37     2818.23     79.35 o 
   0   2   7    10815.56    13141.94     66.62 o 
   2   2   7      216.14      403.97     16.89 o 
   4   2   7    23574.30    25099.36    431.74 o 
   6   2   7     2065.94     2138.52     44.61 o 
   8   2   7     1559.14     1751.65     46.84 o 
  10   2   7        8.91        9.97     23.65 o 
  12   2   7       45.65        3.33     26.64 o 
  14   2   7      850.39      778.04     50.78 o 
  16   2   7     1571.50     1365.52     51.97 o 
  18   2   7        7.12        6.73     27.56 o 
  20   2   7      407.13      398.77     51.00 o 
  22   2   7      183.47      224.11     83.58 o 
 -23   3   7      377.64      378.18     53.76 o 
 -21   3   7       46.33       94.21     43.17 o 
 -19   3   7     1046.87     1039.36     64.90 o 
 -17   3   7      199.13      190.63     31.85 o 
 -15   3   7       84.82       67.30     24.96 o 
 -13   3   7     5664.98     5314.66    258.13 o 
 -11   3   7        6.47       12.36     18.26 o 
  -9   3   7      691.96      725.99     32.36 o 
  -7   3   7    12027.29    11374.78    121.56 o 
  -5   3   7     9187.54     9581.10    102.81 o 
  -3   3   7      283.34      499.95     25.04 o 
  -1   3   7    54929.66    58902.02   1095.09 o 
   1   3   7     2017.71     2299.26     72.73 o 
   3   3   7     9788.91     9967.05     62.53 o 
   5   3   7     5996.20     5779.90    110.75 o 
   7   3   7     1241.87     1433.18     47.18 o 
   9   3   7     6336.48     5914.53    112.81 o 
  11   3   7      100.24      156.19     29.65 o 
  13   3   7     8448.39     7568.13    128.17 o 
  15   3   7      347.02      265.53     35.16 o 
  17   3   7      241.17      223.92     37.91 o 
  19   3   7      239.59      241.01     39.54 o 
  21   3   7      313.92      346.70     87.40 o 
 -22   4   7       61.06       88.86     46.17 o 
 -20   4   7      462.62      577.77     57.70 o 
 -18   4   7     1763.24     1722.93     73.23 o 
 -16   4   7      564.24      637.35     56.10 o 
 -14   4   7     1414.84     1386.95     63.24 o 
 -12   4   7     1164.05     1226.00     41.42 o 
 -10   4   7      780.54      747.47     35.20 o 
  -8   4   7       43.25       88.34     19.68 o 
  -6   4   7    10684.31    10249.10    202.06 o 
  -4   4   7      151.31      166.56     14.67 o 
  -2   4   7     1547.77     1707.29     44.18 o 
   0   4   7     4961.18     5569.88    127.08 o 
   2   4   7     4810.18     4787.43     94.98 o 
   4   4   7    32733.25    32379.06    461.08 o 
   6   4   7     2282.69     2297.41     44.10 o 
   8   4   7    15080.42    14357.42    525.12 o 
  10   4   7     9245.27     8490.71    174.19 o 
  12   4   7      167.60      160.22     32.74 o 
  14   4   7      460.27      477.60     40.94 o 
  16   4   7     1232.48     1221.99     55.97 o 
  18   4   7       65.79       81.52     29.16 o 
  20   4   7       59.48       23.79     33.28 o 
 -21   5   7        0.12      -53.95     43.75 o 
 -19   5   7     1081.06     1062.34     71.03 o 
 -17   5   7     1143.29     1098.36     69.42 o 
 -15   5   7      485.83      458.59     51.98 o 
 -13   5   7     2342.84     2250.79     76.47 o 
 -11   5   7     3460.27     3414.62    122.14 o 
  -9   5   7       58.60       63.61     22.78 o 
  -7   5   7     5168.62     4724.78    148.15 o 
  -5   5   7      102.69      132.76     22.64 o 
  -3   5   7     3260.87     3277.16    114.19 o 
  -1   5   7     3981.15     3763.57    145.86 o 
   1   5   7       40.99       17.04     22.83 o 
   3   5   7    15084.25    14373.99    578.95 o 
   5   5   7     1350.11     1451.03     40.94 o 
   7   5   7      224.07      228.20     33.45 o 
   9   5   7     3486.65     3401.32    103.10 o 
  11   5   7     5173.50     4888.58    170.73 o 
  13   5   7       43.76       38.26     32.04 o 
  15   5   7     1547.97     1493.67     81.72 o 
  17   5   7      133.15      158.71     38.18 o 
  19   5   7      125.50      212.98     35.03 o 
 -18   6   7      612.17      636.36     67.78 o 
 -16   6   7      291.98      328.35     51.30 o 
 -14   6   7      867.59      881.06     65.64 o 
 -12   6   7     3615.74     3409.88    173.30 o 
 -10   6   7      204.63      138.87     29.42 o 
  -8   6   7     4482.03     4440.32    136.89 o 
  -6   6   7     4953.95     4543.20     90.03 o 
  -4   6   7     2188.87     1950.79     57.26 o 
  -2   6   7     9617.74     9329.20    333.97 o 
   0   6   7     1503.82     1581.09     59.51 o 
   2   6   7      139.93      208.77     26.55 o 
   4   6   7       13.82       60.71     30.47 o 
   6   6   7      509.35      601.61     43.40 o 
   8   6   7       44.90      115.14     33.04 o 
  10   6   7      971.46      949.41     60.97 o 
  12   6   7        0.43       20.97     32.97 o 
  14   6   7      151.83      172.29     37.70 o 
  16   6   7     1263.89     1174.79    128.58 o 
  18   6   7       25.89       76.27     41.42 o 
 -17   7   7      119.34      122.50     51.76 o 
 -15   7   7        1.18      -41.60     41.66 o 
 -13   7   7     1643.29     1539.49    135.67 o 
 -11   7   7      271.24      214.25     48.29 o 
  -9   7   7       34.31       86.14     43.35 o 
  -7   7   7     1896.51     1908.13     79.25 o 
  -5   7   7      548.60      518.59     51.58 o 
  -3   7   7     2878.63     2590.41     88.27 o 
  -1   7   7     1546.98     1474.12     55.94 o 
   1   7   7        7.12       16.26     23.74 o 
   3   7   7       39.63       51.34     37.13 o 
   5   7   7       62.09       84.67     33.32 o 
   7   7   7       17.61       -8.99     29.52 o 
   9   7   7       75.72       77.11     34.37 o 
  11   7   7      549.36      573.52     60.74 o 
  13   7   7       40.89       25.82     44.72 o 
  15   7   7      466.04      405.12     59.18 o 
 -12   8   7       34.52       40.98     46.97 o 
 -10   8   7      233.04      201.25     80.45 o 
  -8   8   7        4.45       45.73     43.86 o 
  -6   8   7        2.80       37.99     47.15 o 
  -4   8   7       89.16      170.19     47.15 o 
  -2   8   7       27.95       10.14     39.54 o 
   0   8   7      144.48      162.80     64.63 o 
   2   8   7      468.67      576.05     46.73 o 
   4   8   7      912.35      980.89     56.20 o 
   6   8   7        2.58       30.55     69.67 o 
   8   8   7      872.35     1007.50     76.37 o 
  10   8   7      701.39      850.63     70.95 o 
  12   8   7        3.16      -30.76     76.35 o 
  -7   9   7       30.25       13.04     48.18 o 
  -5   9   7      133.54      208.58     62.17 o 
  -3   9   7       38.35       75.95     46.12 o 
  -1   9   7       68.90       -2.18     63.54 o 
   1   9   7        7.85      -16.09     65.99 o 
   3   9   7      104.90       82.63     73.63 o 
   5   9   7      430.34      553.90     67.49 o 
 -24   0   8       46.38       84.54     53.45 o 
 -22   0   8       76.13      119.86     41.52 o 
 -20   0   8     1095.58     1202.49     86.58 o 
 -18   0   8     1585.24     1428.45     65.65 o 
 -16   0   8       16.62       -5.71     32.68 o 
 -14   0   8    40409.87    40075.87    243.82 o 
 -12   0   8    22498.92    23833.26    621.61 o 
 -10   0   8      730.60      788.38     55.08 o 
  -8   0   8    26693.31    27783.65    826.95 o 
  -6   0   8      842.05      868.14     33.77 o 
  -4   0   8      946.23      969.09     30.63 o 
  -2   0   8    14615.00    16249.31    170.16 o 
   0   0   8    11995.78    14083.83    222.42 o 
   2   0   8    20107.48    22387.71    222.61 o 
   4   0   8     1352.04     1046.57     39.65 o 
   6   0   8    11771.38    11000.80    102.92 o 
   8   0   8    32078.87    32186.90    291.24 o 
  10   0   8      671.68      590.39     59.72 o 
  12   0   8     3261.58     3684.69     64.51 o 
  14   0   8     6482.50     5825.33    740.64 o 
  16   0   8     2620.84     2255.74    109.35 o 
  18   0   8      942.23      924.17     86.72 o 
  20   0   8     2354.69     2379.00    115.90 o 
  22   0   8        8.26       27.00     49.90 o 
 -25   1   8      186.01      252.52     68.45 o 
 -23   1   8       29.46       33.08     46.77 o 
 -21   1   8      364.14      474.48     40.40 o 
 -19   1   8      148.64      147.86     27.12 o 
 -17   1   8     1122.27     1072.67     42.84 o 
 -15   1   8     9015.53     8996.85    256.90 o 
 -13   1   8     8933.22     8949.11    148.20 o 
 -11   1   8      511.90      541.20     27.08 o 
  -9   1   8    26691.54    27633.15    852.55 o 
  -7   1   8     4677.73     4410.75    111.55 o 
  -5   1   8    10059.65     9726.78    194.44 o 
  -3   1   8    11434.62    11997.37    184.82 o 
  -1   1   8    32150.29    36842.46    391.87 o 
   1   1   8     9643.28     9140.42     66.04 o 
   3   1   8    17183.71    20227.65    247.87 o 
   5   1   8     2636.88     2770.21     91.44 o 
   7   1   8    11705.00    11136.35    109.07 o 
   9   1   8     5223.81     4594.34     50.51 o 
  11   1   8     1669.42     1636.21     51.68 o 
  13   1   8     2248.23     1997.33     60.14 o 
  15   1   8     3590.16     3325.99    151.28 o 
  17   1   8      150.95      228.89     44.00 o 
  19   1   8     2622.16     2356.82     79.42 o 
  21   1   8       35.35       47.10     37.69 o 
  23   1   8      348.37      411.39     54.18 o 
 -24   2   8      621.34      809.48     65.98 o 
 -22   2   8       41.19      -19.26     73.36 o 
 -20   2   8     1168.40     1207.03     66.90 o 
 -18   2   8      280.10      221.02     27.91 o 
 -16   2   8     1507.69     1430.81     45.18 o 
 -14   2   8      466.94      541.04     32.95 o 
 -12   2   8     2685.56     2669.69    106.62 o 
 -10   2   8    11513.13    10651.77    306.11 o 
  -8   2   8    14321.89    14809.39    253.58 o 
  -6   2   8      868.25     1045.14     49.48 o 
  -4   2   8    23495.90    25337.73    142.91 o 
  -2   2   8    23576.83    25529.07    266.33 o 
   0   2   8    74869.88    84470.42    344.52 o 
   2   2   8    31001.68    30322.00    173.89 o 
   4   2   8    23749.99    24460.79    478.09 o 
   6   2   8      521.48      518.01     34.86 o 
   8   2   8    12781.13    11754.11     97.35 o 
  10   2   8      272.41      207.73     27.70 o 
  12   2   8     3780.44     3416.16    161.03 o 
  14   2   8     1640.09     1357.44     89.58 o 
  16   2   8     1528.78     1469.86     53.86 o 
  18   2   8      768.34      719.72     45.36 o 
  20   2   8        3.24      -44.85     35.44 o 
  22   2   8       11.91       22.86     41.48 o 
 -23   3   8        7.47      -31.96     43.64 o 
 -21   3   8      939.24      998.21     86.31 o 
 -19   3   8      405.52      419.56     50.86 o 
 -17   3   8       41.54       22.62     40.18 o 
 -15   3   8     2441.62     2422.62    117.49 o 
 -13   3   8       51.64       78.45     22.42 o 
 -11   3   8       87.05      112.72     20.88 o 
  -9   3   8      215.32      250.74     20.21 o 
  -7   3   8      348.04      407.77     23.13 o 
  -5   3   8    10890.15    10894.39    210.74 o 
  -3   3   8     2051.22     2495.71     70.69 o 
  -1   3   8     6002.76     6988.21    225.72 o 
   1   3   8    16255.23    16387.63    191.48 o 
   3   3   8    14665.95    14607.14    229.71 o 
   5   3   8       28.37       15.51     12.36 o 
   7   3   8     6480.75     5751.29     73.20 o 
   9   3   8     8609.00     8136.23    148.20 o 
  11   3   8     5205.74     4707.27    160.37 o 
  13   3   8      851.28      945.45     53.61 o 
  15   3   8       67.29      105.33     31.82 o 
  17   3   8      600.40      626.36     38.29 o 
  19   3   8      106.83      104.73     32.76 o 
  21   3   8        5.50       16.87     39.43 o 
 -22   4   8       49.37       87.75     49.65 o 
 -20   4   8      506.92      519.56     57.34 o 
 -18   4   8      292.29      365.94     51.43 o 
 -16   4   8      113.62      162.43     43.42 o 
 -14   4   8      114.91      226.34     30.97 o 
 -12   4   8     1375.92     1406.53     45.50 o 
 -10   4   8     1936.05     1801.58     58.26 o 
  -8   4   8      683.46      620.91     37.55 o 
  -6   4   8     8386.80     7767.05    219.36 o 
  -4   4   8      752.36      630.43     23.27 o 
  -2   4   8     7723.71     7892.25    161.93 o 
   0   4   8     3875.20     3991.57    231.71 o 
   2   4   8     2367.92     2509.02    101.20 o 
   4   4   8      719.84      803.37     78.17 o 
   6   4   8     1862.25     1760.86     55.05 o 
   8   4   8     2263.54     2246.06     59.05 o 
  10   4   8       50.30      177.44     39.32 o 
  12   4   8       58.96       79.20     32.27 o 
  14   4   8     1547.71     1550.44     65.46 o 
  16   4   8      130.78      150.79     36.19 o 
  18   4   8        0.38        4.39     31.09 o 
  20   4   8       70.13       80.17     35.90 o 
 -21   5   8       68.17       54.96     45.71 o 
 -19   5   8        0.19       42.70     42.77 o 
 -17   5   8      183.63      264.90     52.37 o 
 -15   5   8      288.03      308.44     48.72 o 
 -13   5   8       32.11       75.52     28.59 o 
 -11   5   8        0.80       63.12     26.63 o 
  -9   5   8     3207.41     2780.54     62.05 o 
  -7   5   8      434.96      438.76     27.80 o 
  -5   5   8        0.03       28.95     21.22 o 
  -3   5   8     1965.17     1921.76     80.68 o 
  -1   5   8        3.55       11.68     23.96 o 
   1   5   8      735.24      625.81     39.61 o 
   3   5   8     2387.50     2451.26     89.11 o 
   5   5   8      730.07      706.15     44.10 o 
   7   5   8     2730.40     2662.93     65.43 o 
   9   5   8      822.61      882.29     53.78 o 
  11   5   8      160.91      306.65     38.46 o 
  13   5   8      359.44      493.07     42.60 o 
  15   5   8      105.90       85.79     34.74 o 
  17   5   8        3.64       10.21     34.44 o 
  19   5   8       55.24       72.66     33.47 o 
 -18   6   8       28.33       44.37     44.65 o 
 -16   6   8      162.36      184.07     49.39 o 
 -14   6   8      458.78      382.85     50.11 o 
 -12   6   8      173.38      211.30     46.15 o 
 -10   6   8       26.95       72.28     28.46 o 
  -8   6   8        7.92       50.74     38.20 o 
  -6   6   8        5.07      120.63     40.16 o 
  -4   6   8      965.58      920.06     50.93 o 
  -2   6   8       12.21       73.45     30.33 o 
   0   6   8      152.92      218.17     30.70 o 
   2   6   8     1980.30     1907.49     67.46 o 
   4   6   8      300.07      377.18     36.84 o 
   6   6   8     1767.71     1662.11     99.50 o 
   8   6   8     1649.13     1594.31     59.09 o 
  10   6   8        8.90       64.47     33.60 o 
  12   6   8      757.52      832.43     52.91 o 
  14   6   8       17.28       70.70     36.31 o 
  16   6   8      214.19      266.56     51.80 o 
 -17   7   8       15.97      -20.37     51.40 o 
 -15   7   8       30.86      -23.28     45.21 o 
 -13   7   8      203.27      292.95     52.42 o 
 -11   7   8      549.95      543.01    109.76 o 
  -9   7   8     1862.52     1744.44    111.81 o 
  -7   7   8     1252.55     1220.40     70.48 o 
  -5   7   8      635.93      677.24     57.66 o 
  -3   7   8     3002.63     2936.16    227.16 o 
  -1   7   8      251.76      352.10     33.89 o 
   1   7   8      330.71      333.30     30.73 o 
   3   7   8      421.42      394.97     39.10 o 
   5   7   8        1.71       28.65     31.15 o 
   7   7   8       85.79       64.90     32.35 o 
   9   7   8      136.66      147.30     36.08 o 
  11   7   8       38.94       24.36     34.58 o 
  13   7   8        1.87       -5.33     44.19 o 
  15   7   8      103.24      128.30     52.62 o 
 -12   8   8       11.19      -36.66     72.13 o 
 -10   8   8      729.52      708.33     64.84 o 
  -8   8   8     1524.48     1537.23     79.49 o 
  -6   8   8       50.70        9.37     42.68 o 
  -4   8   8     1483.88     1347.96     74.65 o 
  -2   8   8      682.21      668.12     58.62 o 
   0   8   8        3.25       -6.59     40.49 o 
   2   8   8     1858.06     1743.69     65.53 o 
   4   8   8      109.51      140.90     38.19 o 
   6   8   8      122.16      178.14     38.99 o 
   8   8   8       35.12       27.49     46.92 o 
  10   8   8      121.42       74.05     92.72 o 
  -5   9   8       26.43       -6.01     46.36 o 
  -3   9   8      273.96      303.51     77.72 o 
  -1   9   8       18.27      -22.41     44.44 o 
   1   9   8      597.90      693.73    167.84 o 
   3   9   8      408.55      503.12     91.63 o 
   5   9   8        0.12       90.26     82.63 o 
 -25   1   9      100.13       84.81     62.17 o 
 -23   1   9      392.85      450.54     64.22 o 
 -21   1   9       21.78       -5.30     26.07 o 
 -19   1   9       79.32      124.15     31.00 o 
 -17   1   9      349.45      322.51     30.06 o 
 -15   1   9     1509.11     1519.39     45.04 o 
 -13   1   9     2911.83     2988.32     78.40 o 
 -11   1   9      565.20      690.84     31.38 o 
  -9   1   9    11132.42    11176.37    175.23 o 
  -7   1   9     1592.08     1389.13     26.11 o 
  -5   1   9       53.36        2.67     15.33 o 
  -3   1   9       65.61      146.86     14.62 o 
  -1   1   9     9622.49    10958.83    136.74 o 
   1   1   9     1434.48     1657.56     25.00 o 
   3   1   9    13757.62    14185.85    163.40 o 
   5   1   9    19463.76    20554.17    347.49 o 
   7   1   9      431.77      609.88     47.28 o 
   9   1   9      667.89      717.75     43.16 o 
  11   1   9      214.92      232.90     37.16 o 
  13   1   9      154.59      138.13     38.41 o 
  15   1   9      809.43      731.47     44.94 o 
  17   1   9        1.13       -4.72     33.45 o 
  19   1   9      533.81      604.05     52.63 o 
  21   1   9       51.28       46.31     38.23 o 
  23   1   9      198.45      216.64     47.23 o 
 -24   2   9       80.64      103.06     75.26 o 
 -22   2   9      205.54      191.06     47.76 o 
 -20   2   9       13.57       17.23     40.34 o 
 -18   2   9        1.41      -14.57     22.32 o 
 -16   2   9        6.34       -4.53     22.74 o 
 -14   2   9       52.15       15.21     21.54 o 
 -12   2   9      632.33      533.22     30.36 o 
 -10   2   9     7582.29     7365.65    307.24 o 
  -8   2   9     4104.16     5215.64     96.88 o 
  -6   2   9    24738.33    23439.51    253.98 o 
  -4   2   9     2549.46     2194.49     50.05 o 
  -2   2   9      352.79      525.10     20.49 o 
   0   2   9    15467.93    14801.24    125.24 o 
   2   2   9     6839.81     7635.23     76.52 o 
   4   2   9       59.02       43.14     13.90 o 
   6   2   9     5689.07     6055.47     87.09 o 
   8   2   9       17.82       29.78     21.20 o 
  10   2   9      905.94      962.01     47.82 o 
  12   2   9      215.50      196.35     32.40 o 
  14   2   9      425.69      390.94     37.16 o 
  16   2   9        2.44        0.63     26.97 o 
  18   2   9     1204.54     1058.92     65.79 o 
  20   2   9      148.19      153.46     42.61 o 
  22   2   9       71.91       62.52     44.10 o 
 -23   3   9      271.36      304.37     55.75 o 
 -21   3   9      560.55      634.08     58.80 o 
 -19   3   9        0.16       59.59     39.65 o 
 -17   3   9      593.52      570.17     61.46 o 
 -15   3   9      530.97      597.01     52.30 o 
 -13   3   9     5166.79     4657.68    208.81 o 
 -11   3   9     4074.95     3705.45    107.82 o 
  -9   3   9      536.80      510.11     26.98 o 
  -7   3   9     1251.77     1018.67     30.39 o 
  -5   3   9    22412.19    21286.67    192.94 o 
  -3   3   9     2646.64     3144.29     60.89 o 
  -1   3   9      530.01      561.34     26.10 o 
   1   3   9     8649.60     8807.77    182.47 o 
   3   3   9    15690.20    15268.46    493.50 o 
   5   3   9      787.22      947.68     28.63 o 
   7   3   9    13159.61    11839.88    184.65 o 
   9   3   9      101.13      193.87     31.02 o 
  11   3   9     4513.12     3928.23     77.44 o 
  13   3   9       39.73       54.63     31.16 o 
  15   3   9     1244.43     1182.44     90.51 o 
  17   3   9     2037.82     1855.20     95.06 o 
  19   3   9       86.44       67.85     33.35 o 
  21   3   9       86.12       95.08     43.57 o 
 -22   4   9     1353.72     1451.36     79.41 o 
 -20   4   9      496.50      557.48     59.05 o 
 -18   4   9      893.42      998.78     66.24 o 
 -16   4   9     2765.05     2669.18     82.63 o 
 -14   4   9      983.58      985.09     50.17 o 
 -12   4   9     3728.86     3525.55    165.60 o 
 -10   4   9     3734.91     3674.44    100.33 o 
  -8   4   9      413.65      383.40     29.09 o 
  -6   4   9     1995.32     1936.94     39.88 o 
  -4   4   9      119.90      101.96     21.88 o 
  -2   4   9     2551.20     2541.12     95.68 o 
   0   4   9     1122.26      963.30     35.72 o 
   2   4   9     2280.17     2165.87     48.92 o 
   4   4   9      559.85      586.02     29.49 o 
   6   4   9     9816.73     9769.41    343.24 o 
   8   4   9     9777.29     9214.81    263.82 o 
  10   4   9     5212.22     4948.67    118.79 o 
  12   4   9     7600.51     7135.75    216.05 o 
  14   4   9       96.07       99.45     32.27 o 
  16   4   9     1856.45     1761.15     61.55 o 
  18   4   9      588.63      666.52     42.36 o 
  20   4   9       94.49      114.99     38.04 o 
 -21   5   9      456.46      477.04     64.45 o 
 -19   5   9       12.98       28.73     83.58 o 
 -17   5   9     2075.03     2053.89     82.53 o 
 -15   5   9     1778.06     1705.08     76.45 o 
 -13   5   9        5.16       36.10     28.15 o 
 -11   5   9     1896.16     1934.35     67.21 o 
  -9   5   9     2050.17     2170.93     86.13 o 
  -7   5   9       80.48       77.59     26.78 o 
  -5   5   9     8465.50     7753.19    202.19 o 
  -3   5   9      120.31      172.93     28.20 o 
  -1   5   9      178.83      216.54     27.57 o 
   1   5   9     1818.99     1744.71     59.36 o 
   3   5   9       38.96       45.97     21.23 o 
   5   5   9     5464.92     5284.63    281.47 o 
   7   5   9     3692.63     3454.43    120.34 o 
   9   5   9      224.52      289.38     38.28 o 
  11   5   9     3394.42     3195.32    143.43 o 
  13   5   9     2101.35     1996.05     63.40 o 
  15   5   9       28.90      106.36     36.68 o 
  17   5   9     1343.27     1346.71     66.94 o 
  19   5   9       21.67       60.63     34.60 o 
 -18   6   9       19.04       37.05     46.12 o 
 -16   6   9      279.41      238.15     49.28 o 
 -14   6   9      363.40      354.37     49.76 o 
 -12   6   9      658.88      626.66     44.46 o 
 -10   6   9     2775.43     2705.64    100.22 o 
  -8   6   9        0.36       23.56     26.80 o 
  -6   6   9     6009.06     5651.28    259.20 o 
  -4   6   9     6440.12     6246.42    216.25 o 
  -2   6   9      150.97      116.46     30.55 o 
   0   6   9     8782.58     8124.67    318.34 o 
   2   6   9     1172.45     1104.98     91.24 o 
   4   6   9      172.55      183.67     33.12 o 
   6   6   9       11.31        8.61     29.86 o 
   8   6   9      157.93      237.16     37.91 o 
  10   6   9      293.13      336.96     41.45 o 
  12   6   9      493.13      509.60     45.71 o 
  14   6   9      119.26      173.32     37.91 o 
  16   6   9      187.84      212.76     41.44 o 
 -15   7   9       53.54       27.87     47.61 o 
 -13   7   9        0.11       10.18     44.69 o 
 -11   7   9      449.00      470.50     60.03 o 
  -9   7   9      364.84      425.45     54.98 o 
  -7   7   9       24.57      129.53     68.86 o 
  -5   7   9     3520.32     3397.66     93.43 o 
  -3   7   9      520.08      712.83     57.13 o 
  -1   7   9     2495.97     2208.33     73.54 o 
   1   7   9     1703.17     1636.09     97.23 o 
   3   7   9       52.63      103.42     33.98 o 
   5   7   9      149.94      172.62     35.46 o 
   7   7   9      110.28      101.30     34.14 o 
   9   7   9       60.23      118.08     36.62 o 
  11   7   9      108.86      118.69     38.09 o 
  13   7   9       90.26      154.10     50.50 o 
 -12   8   9        7.74       -7.66     48.22 o 
 -10   8   9       50.40       62.57     47.27 o 
  -8   8   9      139.90      171.14     51.76 o 
  -6   8   9       26.50       29.34     42.99 o 
  -4   8   9       17.99       53.01     44.96 o 
  -2   8   9      116.01      162.89     42.64 o 
   0   8   9       66.71      150.34     46.07 o 
   2   8   9       16.79      103.01     46.67 o 
   4   8   9      227.81      309.05     47.78 o 
   6   8   9      755.69      818.32     57.52 o 
   8   8   9        6.72       42.16     46.12 o 
  10   8   9      100.99       96.84     49.98 o 
  -5   9   9      126.55       79.05     58.08 o 
  -3   9   9      207.38      170.71     73.08 o 
  -1   9   9        5.06       -2.68     46.78 o 
   1   9   9        1.40       70.52     51.25 o 
   3   9   9        8.40       22.09     75.26 o 
 -22   0  10      128.22      159.44     44.56 o 
 -20   0  10     2103.08     2263.32    150.39 o 
 -18   0  10      849.08      818.92     58.02 o 
 -16   0  10     9273.43     8113.86    111.40 o 
 -14   0  10      744.71      858.45     56.67 o 
 -12   0  10    21574.42    20920.07    795.86 o 
 -10   0  10     9502.26     8727.99    679.70 o 
  -8   0  10      590.64      682.94     34.45 o 
  -6   0  10     4752.71     4747.14     61.63 o 
  -4   0  10     2164.11     2096.80     48.40 o 
  -2   0  10    43915.11    45754.23    439.74 o 
   0   0  10     5126.58     5603.95     70.89 o 
   2   0  10      106.28      172.75     25.68 o 
   4   0  10    20491.26    22899.17    743.86 o 
   6   0  10      147.33      375.87     97.08 o 
   8   0  10     9845.85     8568.19    103.20 o 
  10   0  10     5289.94     4880.60    190.61 o 
  12   0  10       28.98      -32.45     45.81 o 
  14   0  10     1535.92     1668.08    103.08 o 
  16   0  10     1464.67     1314.94     93.81 o 
  18   0  10      462.44      379.87     73.63 o 
  20   0  10      846.85      975.16     97.90 o 
  22   0  10     1156.02     1277.86    103.90 o 
 -25   1  10      143.03      277.88     74.99 o 
 -23   1  10      483.72      570.59     57.58 o 
 -21   1  10      255.52      317.90     39.80 o 
 -19   1  10      858.76      913.14     43.19 o 
 -17   1  10     2062.12     2053.42     49.87 o 
 -15   1  10      156.81      162.04     25.23 o 
 -13   1  10     4399.89     4486.20    141.40 o 
 -11   1  10     4055.62     3525.08    100.15 o 
  -9   1  10     2534.55     2499.56     58.65 o 
  -7   1  10    30782.73    32500.90    486.14 o 
  -5   1  10      117.41       97.97     16.46 o 
  -3   1  10     1462.02     1346.52     46.14 o 
  -1   1  10    24180.28    24361.50    275.49 o 
   1   1  10    13680.37    15488.35     97.67 o 
   3   1  10    11207.90    11361.27    122.55 o 
   5   1  10     5440.18     5267.55     66.99 o 
   7   1  10        1.00       39.95     34.48 o 
   9   1  10     5577.57     5452.96     73.98 o 
  11   1  10     4989.73     4359.28    124.21 o 
  13   1  10      800.26      810.75     51.58 o 
  15   1  10     1008.37      936.33     50.17 o 
  17   1  10      684.55      617.91     54.66 o 
  19   1  10      519.76      497.71     51.31 o 
  21   1  10      712.82      705.17     60.37 o 
  23   1  10       44.77       87.26     63.81 o 
 -24   2  10      268.73      310.84     54.55 o 
 -22   2  10     1188.69     1281.91     84.40 o 
 -20   2  10        2.28        3.29     39.05 o 
 -18   2  10       60.09       48.54     31.24 o 
 -16   2  10      330.92      438.45     30.40 o 
 -14   2  10     2988.25     2680.26     48.29 o 
 -12   2  10     2854.53     2502.23    105.63 o 
 -10   2  10     9067.17     8296.87    156.88 o 
  -8   2  10    32220.83    31687.69    787.31 o 
  -6   2  10     2700.88     2508.32     69.88 o 
  -4   2  10     1213.31     1192.57     35.55 o 
  -2   2  10    21381.42    21821.44    346.65 o 
   0   2  10    13892.10    15382.01    173.91 o 
   2   2  10    17066.99    19259.17    265.74 o 
   4   2  10    10237.38     9772.89    330.35 o 
   6   2  10     6890.92     6084.00     70.53 o 
   8   2  10       33.57       31.09     23.01 o 
  10   2  10     5827.53     5223.93    146.45 o 
  12   2  10     1607.80     1723.17     57.50 o 
  14   2  10      591.67      499.64     71.01 o 
  16   2  10      992.30      923.00     51.26 o 
  18   2  10      358.04      398.17     50.58 o 
  20   2  10     1000.37      836.08     64.19 o 
  22   2  10       50.71       40.92     41.13 o 
 -23   3  10      531.40      598.04     83.45 o 
 -21   3  10      235.59      266.19     50.50 o 
 -19   3  10      860.73      892.38     99.26 o 
 -17   3  10     1936.92     1718.51    165.06 o 
 -15   3  10      280.42      339.10     35.77 o 
 -13   3  10     1107.53     1078.11     48.74 o 
 -11   3  10      653.09      677.54     33.91 o 
  -9   3  10      179.37      227.63     26.15 o 
  -7   3  10      113.49      135.75     15.84 o 
  -5   3  10      180.61      303.40     39.45 o 
  -3   3  10     1850.14     1907.82     88.92 o 
  -1   3  10     1360.61     1661.84     45.43 o 
   1   3  10     2517.38     2714.09     67.97 o 
   3   3  10     4685.81     4793.54    102.64 o 
   5   3  10      913.77      690.62     28.87 o 
   7   3  10     2613.09     2511.77    106.37 o 
   9   3  10     1565.63     1626.20     53.82 o 
  11   3  10     2675.86     2335.59     70.07 o 
  13   3  10      241.93      234.18     34.75 o 
  15   3  10     2363.82     2139.26    103.86 o 
  17   3  10        3.41       30.82     31.85 o 
  19   3  10      335.24      323.78     50.90 o 
  21   3  10      213.43      222.10     48.95 o 
 -22   4  10        7.44      -30.34     51.40 o 
 -20   4  10       40.84       99.88     46.49 o 
 -18   4  10      476.85      514.58     73.63 o 
 -16   4  10       41.08       87.48     30.60 o 
 -14   4  10        0.13       77.41     30.55 o 
 -12   4  10      583.23      661.22     45.30 o 
 -10   4  10     4326.40     4264.04    215.43 o 
  -8   4  10     1565.45     1439.26     42.35 o 
  -6   4  10      271.84      246.09     21.17 o 
  -4   4  10     4196.96     4223.72    188.18 o 
  -2   4  10      507.73      604.59     29.51 o 
   0   4  10     1999.48     2004.23     64.56 o 
   2   4  10     2052.87     2433.64     66.55 o 
   4   4  10     2389.30     2302.32     94.13 o 
   6   4  10      255.41      335.70     32.26 o 
   8   4  10     1293.72     1414.47     54.53 o 
  10   4  10        3.53       18.09     30.14 o 
  12   4  10      577.89      763.85     49.84 o 
  14   4  10      112.67      140.73     33.23 o 
  16   4  10      338.73      402.63     42.25 o 
  18   4  10      129.05      207.61     39.77 o 
  20   4  10       25.86       90.77     37.65 o 
 -21   5  10        0.79       29.85     50.86 o 
 -19   5  10      241.16      245.72     88.35 o 
 -17   5  10      236.56      252.39     51.70 o 
 -15   5  10      148.13      199.21     47.01 o 
 -13   5  10     1220.63     1209.25     67.53 o 
 -11   5  10       28.32       49.40     28.12 o 
  -9   5  10      146.97      234.81     33.28 o 
  -7   5  10      846.23      756.06     46.78 o 
  -5   5  10     8081.66     7453.37    114.54 o 
  -3   5  10      350.30      417.41     36.45 o 
  -1   5  10      699.09      644.10     40.34 o 
   1   5  10      161.88      242.66     25.00 o 
   3   5  10      898.54      848.53     37.63 o 
   5   5  10       73.75      123.76     29.63 o 
   7   5  10      470.75      534.75     57.72 o 
   9   5  10      614.32      691.71     47.99 o 
  11   5  10     1162.51     1208.55     55.51 o 
  13   5  10       23.32       38.92     33.12 o 
  15   5  10        3.76       18.84     32.38 o 
  17   5  10       50.55      115.55     38.95 o 
  19   5  10      116.92      148.83     37.31 o 
 -18   6  10      294.00      284.16     56.34 o 
 -16   6  10       91.51       56.48     47.02 o 
 -14   6  10      829.38      727.11     71.86 o 
 -12   6  10      629.35      654.90     45.44 o 
 -10   6  10      288.59      283.38     34.56 o 
  -8   6  10      854.43      805.70     47.14 o 
  -6   6  10     1047.83      965.54     68.00 o 
  -4   6  10      456.32      643.30     52.73 o 
  -2   6  10      275.71      281.35     33.97 o 
   0   6  10       87.35       95.18     28.41 o 
   2   6  10        1.21       67.08     25.57 o 
   4   6  10       43.85       68.27     31.55 o 
   6   6  10       54.26       77.58     32.57 o 
   8   6  10      743.53      680.22     46.78 o 
  10   6  10     1131.19     1059.38     60.56 o 
  12   6  10        0.54       14.69     34.47 o 
  14   6  10       33.25       44.20     35.96 o 
  16   6  10      317.35      363.23     46.54 o 
 -15   7  10       14.42      -35.26     46.11 o 
 -13   7  10      228.31      142.55     48.60 o 
 -11   7  10      196.64      241.56     57.68 o 
  -9   7  10      362.16      401.60     52.54 o 
  -7   7  10     1616.51     1641.99     77.27 o 
  -5   7  10     1215.81     1215.34    140.03 o 
  -3   7  10       50.37      131.94     46.19 o 
  -1   7  10     3180.12     2680.38     77.57 o 
   1   7  10      726.21      840.09     64.00 o 
   3   7  10     2485.06     2398.12    130.04 o 
   5   7  10      175.49      241.74     37.24 o 
   7   7  10       71.39       73.17     43.17 o 
   9   7  10       83.35       46.22     34.85 o 
  11   7  10        1.73       12.58     34.79 o 
  13   7  10        0.04        5.30     36.46 o 
 -12   8  10       33.69       52.93     51.28 o 
 -10   8  10        2.20      -45.78     45.68 o 
  -8   8  10      275.08      365.74     58.13 o 
  -6   8  10     1860.76     1865.69     84.66 o 
  -4   8  10       34.22       56.66     42.86 o 
  -2   8  10     1654.03     1486.21     71.20 o 
   0   8  10     1457.72     1385.84     76.22 o 
   2   8  10      596.95      483.30     57.15 o 
   4   8  10     1279.20     1149.66     76.92 o 
   6   8  10      118.40       97.34     38.30 o 
   8   8  10        3.45      -25.22     37.57 o 
  10   8  10       48.84       24.51     48.69 o 
  -5   9  10       88.06       87.98     50.08 o 
  -3   9  10      132.89       55.63     68.99 o 
  -1   9  10       69.46       80.39     48.42 o 
   1   9  10        3.69       -0.64     47.70 o 
   3   9  10      313.99      413.41     90.26 o 
 -25   1  11      122.66      158.16     80.17 o 
 -23   1  11      138.23      181.81     49.13 o 
 -21   1  11     1592.87     1911.76     87.06 o 
 -19   1  11       19.39        7.30     30.89 o 
 -17   1  11       30.90       52.87     24.21 o 
 -15   1  11      583.33      515.20     33.16 o 
 -13   1  11     1576.67     1518.39     48.02 o 
 -11   1  11     3731.94     3361.94     57.98 o 
  -9   1  11      373.37      392.23     23.19 o 
  -7   1  11     3855.67     3657.87     62.82 o 
  -5   1  11      377.22      279.29     21.96 o 
  -3   1  11       19.63       28.12     13.09 o 
  -1   1  11     4063.89     4651.06     38.66 o 
   1   1  11     3067.26     3265.92     32.95 o 
   3   1  11     7722.75     8104.45    148.83 o 
   5   1  11    12002.12    11882.87    203.80 o 
   7   1  11    12943.71    12705.89    133.15 o 
   9   1  11       69.71       55.41     25.99 o 
  11   1  11      789.47      804.77     61.29 o 
  13   1  11      535.17      522.36     39.67 o 
  15   1  11      261.38      306.30     47.14 o 
  17   1  11      109.20       71.67     40.68 o 
  19   1  11       15.37        1.27     48.81 o 
  21   1  11      290.70      330.18     51.74 o 
 -24   2  11       79.24      178.29     53.11 o 
 -22   2  11      262.36      256.93     50.94 o 
 -20   2  11      290.89      342.61     41.59 o 
 -18   2  11       47.44       45.20     32.23 o 
 -16   2  11       12.92        5.69     29.19 o 
 -14   2  11      349.39      384.43     27.35 o 
 -12   2  11       15.09       34.90     19.08 o 
 -10   2  11        8.70        8.17     15.45 o 
  -8   2  11    14249.48    13372.65    120.67 o 
  -6   2  11     1293.85     1551.11     86.65 o 
  -4   2  11    14234.52    13186.59    118.22 o 
  -2   2  11     6646.43     6963.75    153.15 o 
   0   2  11     3488.43     3502.48     35.23 o 
   2   2  11    12160.86    11501.10    101.48 o 
   4   2  11     5863.56     6327.80    194.44 o 
   6   2  11      972.77      987.82     41.85 o 
   8   2  11     5523.22     5204.64     74.63 o 
  10   2  11       13.26       39.00     26.80 o 
  12   2  11     2348.18     2148.72     62.38 o 
  14   2  11      758.40      787.41     50.58 o 
  16   2  11      280.13      305.61     37.56 o 
  18   2  11       13.85       -0.64     39.05 o 
  20   2  11      245.91      277.76     49.39 o 
  22   2  11       29.30       32.85     41.00 o 
 -23   3  11      228.10      311.05     54.20 o 
 -21   3  11      297.95      331.57     51.55 o 
 -19   3  11      523.06      588.47     53.85 o 
 -17   3  11      157.96      151.46     33.67 o 
 -15   3  11      697.09      621.96     42.51 o 
 -13   3  11     2672.64     2366.71     93.46 o 
 -11   3  11     3186.75     2926.85     60.65 o 
  -9   3  11    12884.39    11465.47    331.95 o 
  -7   3  11     2994.86     2837.49     54.05 o 
  -5   3  11    21859.51    20343.79    234.56 o 
  -3   3  11     3111.88     2979.80     82.35 o 
  -1   3  11      772.58      740.01     27.31 o 
   1   3  11      349.28      396.23     20.15 o 
   3   3  11    17250.39    17752.28    387.58 o 
   5   3  11     8410.54     8211.45    172.40 o 
   7   3  11      976.62      886.83     46.72 o 
   9   3  11     2178.45     2102.84     57.66 o 
  11   3  11       44.46       71.55     31.17 o 
  13   3  11     1382.15     1217.94     54.01 o 
  15   3  11      224.39      297.77     37.29 o 
  17   3  11       63.93       47.84     32.35 o 
  19   3  11      656.72      553.54     58.51 o 
  21   3  11       27.58       35.40     44.72 o 
 -22   4  11       25.76      -13.72     46.06 o 
 -20   4  11     1822.24     1749.37     78.78 o 
 -18   4  11     1637.20     1665.45     76.59 o 
 -16   4  11      136.54      170.33     34.74 o 
 -14   4  11     6775.11     6381.16    250.82 o 
 -12   4  11      813.91      802.18     48.35 o 
 -10   4  11     7345.04     6609.72    211.38 o 
  -8   4  11     5909.19     5163.71    141.13 o 
  -6   4  11      818.46      677.52     35.47 o 
  -4   4  11     5861.74     5909.73    185.90 o 
  -2   4  11      750.43      830.95     33.78 o 
   0   4  11       83.95      124.15     19.40 o 
   2   4  11     2435.86     2468.70     67.22 o 
   4   4  11      530.25      588.92     57.74 o 
   6   4  11      789.62      865.30     46.21 o 
   8   4  11     3142.98     3011.22     90.73 o 
  10   4  11     2973.49     2681.96     96.99 o 
  12   4  11     2541.79     2362.07     65.81 o 
  14   4  11     2389.74     2081.12     64.24 o 
  16   4  11      283.32      317.99     43.42 o 
  18   4  11     1095.60     1115.19     59.01 o 
  20   4  11      465.23      540.88     59.01 o 
 -21   5  11      507.20      596.88     69.61 o 
 -19   5  11     1290.90     1248.90     76.68 o 
 -17   5  11        1.78        2.85     42.97 o 
 -15   5  11     1413.07     1398.38     71.34 o 
 -13   5  11     4386.62     4231.48    131.11 o 
 -11   5  11      348.03      396.04     36.96 o 
  -9   5  11     3596.46     3490.24     81.37 o 
  -7   5  11     1278.17     1241.77     79.85 o 
  -5   5  11     1537.96     1549.06     53.72 o 
  -3   5  11      852.13      868.91     59.04 o 
  -1   5  11      105.62       95.62     24.81 o 
   1   5  11      142.34      190.64     27.04 o 
   3   5  11     2443.51     2478.54     74.39 o 
   5   5  11        2.29       17.70     27.58 o 
   7   5  11     3512.10     3242.35    173.22 o 
   9   5  11     2565.75     2337.29    149.76 o 
  11   5  11      148.45      227.11     37.05 o 
  13   5  11     1759.12     1678.10    107.58 o 
  15   5  11      960.84      807.73     53.14 o 
  17   5  11       75.23       97.07     38.15 o 
 -18   6  11       47.67      -21.10     73.63 o 
 -16   6  11      329.94      334.71     56.37 o 
 -14   6  11      387.97      404.66     56.80 o 
 -12   6  11        4.72       18.92     29.52 o 
 -10   6  11      197.69      198.92     34.22 o 
  -8   6  11      431.85      553.18     48.11 o 
  -6   6  11      445.94      430.46     36.84 o 
  -4   6  11     6892.87     6365.66    108.35 o 
  -2   6  11     4554.04     4394.08     90.38 o 
   0   6  11       36.16       43.86     23.85 o 
   2   6  11     7049.19     7318.49    417.88 o 
   4   6  11      728.53      809.29     50.25 o 
   6   6  11      660.06      620.04     50.18 o 
   8   6  11     1532.95     1401.12     59.91 o 
  10   6  11      183.51      248.09     39.38 o 
  12   6  11      260.59      263.64     41.75 o 
  14   6  11       86.16       73.02     37.49 o 
  16   6  11        2.08       28.12     39.46 o 
 -15   7  11       21.28      -48.31     42.87 o 
 -13   7  11      184.37      155.90     48.25 o 
 -11   7  11        0.08      -28.86     44.12 o 
  -9   7  11      172.18       92.44     51.68 o 
  -7   7  11       52.28       29.83     41.82 o 
  -5   7  11      320.34      420.34     60.40 o 
  -3   7  11     2915.66     3056.43     87.47 o 
  -1   7  11      980.01      888.33     60.11 o 
   1   7  11     1122.78      929.73     66.88 o 
   3   7  11     1606.87     1558.67     91.58 o 
   5   7  11       11.06       36.69     32.97 o 
   7   7  11      794.48      811.65     54.05 o 
   9   7  11       89.46       95.43     38.80 o 
  11   7  11        1.18       20.82     35.73 o 
  13   7  11       19.44       66.36     38.81 o 
 -12   8  11       44.63       52.82     53.77 o 
 -10   8  11        3.06      -18.37     48.98 o 
  -8   8  11       81.43       41.38     46.71 o 
  -6   8  11      198.63      228.95     50.67 o 
  -4   8  11       62.29       40.06     42.13 o 
  -2   8  11       30.81       55.08     59.72 o 
   0   8  11       40.70      159.56     50.81 o 
   2   8  11        7.75        0.87     46.18 o 
   4   8  11       50.15       28.06     45.75 o 
   6   8  11      197.54      207.84     41.15 o 
   8   8  11       50.47       20.95     51.67 o 
  10   8  11       39.76       19.93     50.24 o 
  -3   9  11       27.66      -33.81     66.54 o 
  -1   9  11        0.11      -58.42     64.77 o 
   1   9  11       18.06       -4.78     45.81 o 
 -24   0  12       90.70       30.81     75.26 o 
 -22   0  12     1923.86     2058.58    125.71 o 
 -20   0  12      787.80      925.71     64.32 o 
 -18   0  12     5526.72     5480.99     99.41 o 
 -16   0  12     9240.73     9229.17    155.30 o 
 -14   0  12     2181.99     1879.95     63.68 o 
 -12   0  12     1409.18     1771.00     90.94 o 
 -10   0  12     5112.70     4529.20    236.02 o 
  -8   0  12    18667.83    16425.21    117.59 o 
  -6   0  12     1035.83     1235.86     39.81 o 
  -4   0  12    11156.15    10393.17    150.94 o 
  -2   0  12     1133.39     1028.97     66.25 o 
   0   0  12    11781.80    11543.59    105.94 o 
   2   0  12    16371.02    17511.55    222.80 o 
   4   0  12     1784.07     1765.50     40.40 o 
   6   0  12    10765.09    10383.45    274.52 o 
   8   0  12       56.10       22.87     28.49 o 
  10   0  12    13704.32    12736.52    690.33 o 
  12   0  12     6958.62     5496.20    140.44 o 
  14   0  12      228.65      361.05     65.72 o 
  16   0  12     2232.86     2424.54    113.71 o 
  18   0  12      335.67      386.14     68.45 o 
  20   0  12       24.16       87.81     63.54 o 
  22   0  12       12.17        4.09     58.36 o 
 -25   1  12      168.97       91.63     79.90 o 
 -23   1  12      365.40      509.43     57.19 o 
 -21   1  12     1797.22     1878.86     66.79 o 
 -19   1  12      366.91      366.34     41.17 o 
 -17   1  12      493.77      606.17     35.22 o 
 -15   1  12     7706.29     7502.19    173.30 o 
 -13   1  12      411.75      426.68     26.68 o 
 -11   1  12     4126.99     3857.21     49.48 o 
  -9   1  12     7458.03     6925.05    217.07 o 
  -7   1  12     3557.77     3807.75    182.18 o 
  -5   1  12    21409.94    21497.78    330.37 o 
  -3   1  12       22.74       44.90     10.44 o 
  -1   1  12     7596.13     8177.68     78.84 o 
   1   1  12     6535.59     6223.09     90.84 o 
   3   1  12      776.62      841.75     29.59 o 
   5   1  12     5432.41     5160.52     69.45 o 
   7   1  12     9084.36     8637.93     76.56 o 
   9   1  12      353.51      547.80     39.71 o 
  11   1  12    15150.24    14134.20    125.97 o 
  13   1  12      259.45      224.80     35.07 o 
  15   1  12       58.51       72.54     37.60 o 
  17   1  12      294.63      299.92     47.61 o 
  19   1  12       61.53       79.56     46.90 o 
  21   1  12      102.82      108.76     48.48 o 
 -24   2  12       80.49        6.64     68.99 o 
 -22   2  12      106.97      142.82     66.95 o 
 -20   2  12     1522.16     1679.52     63.74 o 
 -18   2  12      157.89      155.48     34.40 o 
 -16   2  12      800.67      869.72     48.17 o 
 -14   2  12     2026.11     1952.11     57.80 o 
 -12   2  12     3506.99     3140.28     46.90 o 
 -10   2  12     2741.25     2419.62     37.91 o 
  -8   2  12     2527.77     2540.45     51.41 o 
  -6   2  12    21701.43    20604.18    434.95 o 
  -4   2  12    11610.38    11368.34    228.35 o 
  -2   2  12     5865.51     5835.92    149.99 o 
   0   2  12    24430.67    24597.98    463.48 o 
   2   2  12      856.34      872.92     26.66 o 
   4   2  12     6236.30     6085.31    101.21 o 
   6   2  12     2544.34     2104.99     56.00 o 
   8   2  12     8536.23     7519.75    104.61 o 
  10   2  12      215.18      203.41     37.28 o 
  12   2  12     1107.15     1076.66     54.44 o 
  14   2  12     3043.24     3124.71     87.51 o 
  16   2  12      388.30      259.24     37.02 o 
  18   2  12      390.37      372.50     74.86 o 
  20   2  12      100.08      109.82     45.28 o 
 -23   3  12       18.64       17.07     48.75 o 
 -21   3  12      601.25      655.98     61.29 o 
 -19   3  12      160.50      177.27     38.05 o 
 -17   3  12      149.02      143.41     35.36 o 
 -15   3  12     3103.58     2808.53    226.20 o 
 -13   3  12      609.25      554.92     53.22 o 
 -11   3  12     2399.57     2208.70     69.90 o 
  -9   3  12     5813.22     5170.36    114.21 o 
  -7   3  12     2301.61     2187.50     94.79 o 
  -5   3  12     7139.14     6545.71    170.86 o 
  -3   3  12     3179.14     3088.70     55.73 o 
  -1   3  12     1308.80     1504.88     32.64 o 
   1   3  12     1817.28     2075.26     34.15 o 
   3   3  12     1960.16     2027.90     41.80 o 
   5   3  12      914.49      981.35     56.31 o 
   7   3  12       30.39       48.36     26.30 o 
   9   3  12     1191.23      916.12     49.85 o 
  11   3  12      246.12      281.46     35.64 o 
  13   3  12      493.81      480.83     41.35 o 
  15   3  12       12.19       16.65     31.61 o 
  17   3  12      923.50     1035.16     55.16 o 
  19   3  12      456.44      509.00     59.01 o 
  21   3  12       26.17       67.67     47.41 o 
 -22   4  12       23.39        1.58     45.52 o 
 -20   4  12      109.66       83.40     48.60 o 
 -18   4  12      224.47      359.95     56.05 o 
 -16   4  12      812.91      743.42     48.46 o 
 -14   4  12       74.67       95.03     32.12 o 
 -12   4  12      246.77      387.96     41.50 o 
 -10   4  12      808.03      785.85     49.45 o 
  -8   4  12     4395.87     4131.58    102.19 o 
  -6   4  12     4695.95     4535.12    196.32 o 
  -4   4  12     3410.20     3584.53     82.32 o 
  -2   4  12       19.86        8.76     17.22 o 
   0   4  12      323.44      407.50     22.91 o 
   2   4  12      336.65      408.21     24.36 o 
   4   4  12      826.18      877.54     35.90 o 
   6   4  12       72.49       65.05     28.29 o 
   8   4  12      157.55      151.83     32.52 o 
  10   4  12     2476.73     2078.16     60.92 o 
  12   4  12      448.28      516.66     61.02 o 
  14   4  12       69.34       57.81     34.41 o 
  16   4  12      533.49      645.59     50.78 o 
  18   4  12      227.82      255.26     43.92 o 
  20   4  12       23.22      -27.23     42.62 o 
 -21   5  12        0.01       19.44     52.23 o 
 -19   5  12       14.47       81.67     51.17 o 
 -17   5  12      110.39       83.62     54.68 o 
 -15   5  12      894.07     1041.01    105.51 o 
 -13   5  12      297.54      382.83     38.11 o 
 -11   5  12      259.32      227.97     34.22 o 
  -9   5  12        9.15       11.00     30.10 o 
  -7   5  12      262.30      312.36     34.38 o 
  -5   5  12      419.07      375.62     35.43 o 
  -3   5  12      964.95      849.34     46.98 o 
  -1   5  12      293.01      322.85     44.67 o 
   1   5  12     2091.39     2019.78    102.82 o 
   3   5  12      248.29      315.14     32.98 o 
   5   5  12     1240.19     1182.72     61.70 o 
   7   5  12        9.01       51.30     31.84 o 
   9   5  12      231.90      301.60     39.24 o 
  11   5  12        6.06       16.35     37.98 o 
  13   5  12      139.93      174.74     36.82 o 
  15   5  12       40.84       78.34     36.56 o 
  17   5  12      207.90      324.30     45.75 o 
 -18   6  12      125.23      116.16     51.50 o 
 -16   6  12      452.45      437.41     55.88 o 
 -14   6  12      288.92      283.78     52.90 o 
 -12   6  12      314.05      379.95     41.70 o 
 -10   6  12     1146.32     1109.99     53.24 o 
  -8   6  12     1423.40     1260.80     53.47 o 
  -6   6  12      352.01      360.76     38.62 o 
  -4   6  12      365.07      359.65     46.57 o 
  -2   6  12       78.80       99.64     38.23 o 
   0   6  12      128.91      131.58     31.42 o 
   2   6  12      232.64      350.50     71.43 o 
   4   6  12      128.42      217.59     36.80 o 
   6   6  12       32.07       27.96     31.99 o 
   8   6  12        9.79       25.53     34.32 o 
  10   6  12      106.83      193.84     39.50 o 
  12   6  12      286.92      272.41     42.99 o 
  14   6  12        9.45        0.14     35.82 o 
  16   6  12        4.92        6.44     38.64 o 
 -15   7  12       53.13       35.39     47.89 o 
 -13   7  12       67.07       68.62     53.04 o 
 -11   7  12      332.80      299.19     38.51 o 
  -9   7  12       61.71       79.51     47.81 o 
  -7   7  12        6.26        1.16     40.60 o 
  -5   7  12     1796.71     1751.32     77.53 o 
  -3   7  12      610.59      801.04     61.63 o 
  -1   7  12      152.93      164.18     42.34 o 
   1   7  12     3317.04     2908.66    122.71 o 
   3   7  12       38.15       76.83     45.85 o 
   5   7  12     1156.54     1227.83     60.65 o 
   7   7  12      480.95      609.03     49.51 o 
   9   7  12        8.58        7.58     36.12 o 
  11   7  12      138.59      156.21     40.45 o 
  13   7  12        5.51      -18.62     37.22 o 
 -12   8  12       49.36       40.04     53.60 o 
 -10   8  12       38.47       36.35     49.56 o 
  -8   8  12        5.07       -9.59     45.60 o 
  -6   8  12      272.65      301.11     53.80 o 
  -4   8  12      938.51      849.66    108.94 o 
  -2   8  12       19.60        0.27     62.99 o 
   0   8  12     1801.17     1629.72     78.90 o 
   2   8  12     1486.12     1354.84     80.54 o 
   4   8  12      208.68      203.45     52.40 o 
   6   8  12      766.53      854.63     68.99 o 
   8   8  12      106.41      131.99     42.10 o 
 -23   1  13      374.40      546.60    140.30 o 
 -21   1  13       68.43       80.83     36.98 o 
 -19   1  13     1074.08     1040.55     55.95 o 
 -17   1  13       11.73       34.62     30.98 o 
 -15   1  13      162.16      241.34     27.28 o 
 -13   1  13      224.18      321.96     24.73 o 
 -11   1  13     1236.69     1112.69     33.69 o 
  -9   1  13      541.82      558.31     22.87 o 
  -7   1  13     2009.67     1827.81     53.88 o 
  -5   1  13     2144.66     2061.19     77.42 o 
  -3   1  13    12987.01    13295.53    229.50 o 
  -1   1  13      167.35      195.08     13.65 o 
   1   1  13     1384.90     1395.26     27.50 o 
   3   1  13     1072.40     1227.79     32.60 o 
   5   1  13     1551.34     1685.99     45.98 o 
   7   1  13     2291.54     2032.43     46.48 o 
   9   1  13     4228.70     3442.63    138.09 o 
  11   1  13      799.17      753.17     46.98 o 
  13   1  13     3075.17     2943.15     72.17 o 
  15   1  13      667.24      651.03     55.27 o 
  17   1  13       29.36       60.89     42.04 o 
  19   1  13        1.01      -10.40     43.09 o 
  21   1  13       24.44       24.64     42.95 o 
 -24   2  13      384.16      436.05     59.56 o 
 -22   2  13      255.34      257.34     51.81 o 
 -20   2  13      598.86      621.06     47.26 o 
 -18   2  13       27.40       22.92     31.74 o 
 -16   2  13      237.09      275.65     36.11 o 
 -14   2  13      340.45      363.57     34.68 o 
 -12   2  13     1864.10     1795.52     53.90 o 
 -10   2  13      400.36      591.55     38.65 o 
  -8   2  13      415.00      331.83     27.12 o 
  -6   2  13     6013.34     5918.74     67.22 o 
  -4   2  13      197.35      209.03     15.33 o 
  -2   2  13     4656.61     4881.11     85.51 o 
   0   2  13     2828.72     2439.42     38.64 o 
   2   2  13      151.52      242.81     17.57 o 
   4   2  13    16470.29    16313.08    259.26 o 
   6   2  13     5279.01     5094.76    105.36 o 
   8   2  13      919.10      900.66     49.70 o 
  10   2  13     2424.07     2207.06     73.13 o 
  12   2  13      109.07       80.78     33.72 o 
  14   2  13      967.54      953.40     52.99 o 
  16   2  13       84.44       96.42     35.05 o 
  18   2  13       34.94       39.46     38.97 o 
  20   2  13        6.28       -7.23     39.82 o 
 -23   3  13      244.38      212.70     53.99 o 
 -21   3  13      135.10      132.27     47.13 o 
 -19   3  13       59.91       51.36     34.84 o 
 -17   3  13      407.48      443.60     40.77 o 
 -15   3  13      474.38      481.21     40.35 o 
 -13   3  13     1355.79     1116.68     65.69 o 
 -11   3  13     5924.30     4773.74    108.99 o 
  -9   3  13      157.49      172.34     27.80 o 
  -7   3  13    16614.79    14307.87    224.76 o 
  -5   3  13      531.84      571.68     37.56 o 
  -3   3  13    15721.89    15030.98    575.24 o 
  -1   3  13    11505.86    10889.21    246.41 o 
   1   3  13      294.45      266.99     18.40 o 
   3   3  13     6532.12     6025.87     99.98 o 
   5   3  13     7320.35     7183.39    248.36 o 
   7   3  13     2451.36     2274.60     73.48 o 
   9   3  13      251.41      341.07     35.92 o 
  11   3  13      681.73      778.28     48.40 o 
  13   3  13       59.14       13.92     30.25 o 
  15   3  13       68.28       80.55     34.37 o 
  17   3  13      889.79      863.20     54.91 o 
  19   3  13       16.19       12.08     41.54 o 
 -22   4  13      247.18      170.30     57.81 o 
 -20   4  13       23.57       31.16     47.25 o 
 -18   4  13      799.48      766.80     62.41 o 
 -16   4  13     1564.77     1596.74     59.99 o 
 -14   4  13      141.75      123.26     33.42 o 
 -12   4  13     8797.01     8064.33    124.92 o 
 -10   4  13     2455.92     2152.70     59.65 o 
  -8   4  13     6561.41     6322.69     83.72 o 
  -6   4  13    17329.98    16575.60    134.52 o 
  -4   4  13     2057.20     2173.74     55.90 o 
  -2   4  13     1753.13     1368.05     61.50 o 
   0   4  13     1219.66     1099.17     49.19 o 
   2   4  13       21.64       11.40     19.25 o 
   4   4  13     4355.93     4369.60    138.56 o 
   6   4  13      115.79      128.74     30.34 o 
   8   4  13      930.01      992.57     51.55 o 
  10   4  13      755.35      722.19     46.39 o 
  12   4  13      396.44      403.97     40.94 o 
  14   4  13      401.86      430.72     42.27 o 
  16   4  13     1494.83     1347.35     61.17 o 
  18   4  13      172.22      169.44     41.63 o 
 -19   5  13      637.47      694.77     67.74 o 
 -17   5  13     1496.46     1327.30     78.13 o 
 -15   5  13      104.47      123.23     33.89 o 
 -13   5  13     3648.30     3552.26     80.31 o 
 -11   5  13     3334.97     3248.71    113.66 o 
  -9   5  13     1233.58     1024.01     50.81 o 
  -7   5  13     1154.76     1237.21     53.32 o 
  -5   5  13     4879.65     4582.01     73.75 o 
  -3   5  13       48.25       46.35     28.94 o 
  -1   5  13     3931.41     3670.86    147.73 o 
   1   5  13      165.21      214.24     25.39 o 
   3   5  13     1703.29     1661.47     56.33 o 
   5   5  13      136.16      247.45     43.55 o 
   7   5  13        1.57      -18.83     29.97 o 
   9   5  13     4900.72     4460.17    177.41 o 
  11   5  13     1490.79     1298.00     78.21 o 
  13   5  13       96.57       84.93     35.18 o 
  15   5  13      813.70      829.52     55.88 o 
  17   5  13      183.60      191.67     43.52 o 
 -18   6  13     1110.63     1052.05     76.78 o 
 -16   6  13       10.88       35.57     45.79 o 
 -14   6  13      335.80      411.92     58.76 o 
 -12   6  13      225.63      200.33     36.68 o 
 -10   6  13       10.89        8.64     33.57 o 
  -8   6  13      185.63      255.43     36.98 o 
  -6   6  13      693.12      772.88     53.36 o 
  -4   6  13      185.71      134.28     40.98 o 
  -2   6  13      481.63      434.40     43.76 o 
   0   6  13     5073.46     4643.75    145.39 o 
   2   6  13      133.65       64.61     31.25 o 
   4   6  13     6681.21     6229.39    502.93 o 
   6   6  13     1747.77     1801.94    113.12 o 
   8   6  13     1031.54      994.59     57.96 o 
  10   6  13     2063.08     1948.47    156.20 o 
  12   6  13      106.30      177.55     39.99 o 
  14   6  13      303.73      368.90     46.63 o 
  16   6  13       18.12       -0.45     39.01 o 
 -15   7  13       34.50       -0.66     52.95 o 
 -13   7  13      126.55       70.85     47.11 o 
 -11   7  13       16.16      -32.72     32.65 o 
  -9   7  13      102.52       50.27     43.17 o 
  -7   7  13        7.73       31.29     43.29 o 
  -5   7  13      660.65      668.50     61.51 o 
  -3   7  13      310.94      300.72     44.62 o 
  -1   7  13     2253.65     2042.02     96.40 o 
   1   7  13      366.11      442.77     55.36 o 
   3   7  13      590.88      584.89     59.55 o 
   5   7  13     1387.14     1324.33     60.00 o 
   7   7  13        5.56       24.76     36.37 o 
   9   7  13      680.70      741.48     53.61 o 
  11   7  13       35.23       57.83     39.84 o 
  13   7  13        0.20       12.33     39.60 o 
 -10   8  13      264.67      336.91     61.78 o 
  -8   8  13      157.37      177.36     50.52 o 
  -6   8  13      394.91      401.67     54.44 o 
  -4   8  13      170.85      234.53     47.04 o 
  -2   8  13       89.49      165.53     64.36 o 
   0   8  13       67.92       69.53     45.50 o 
   2   8  13      251.07      308.58     56.77 o 
   4   8  13        1.50       57.69     48.04 o 
   6   8  13      145.80      163.37     54.47 o 
   8   8  13       83.35       93.82     55.86 o 
 -24   0  14      552.58      607.29     96.53 o 
 -22   0  14       11.24       57.54     69.81 o 
 -20   0  14     5937.20     5576.37    169.07 o 
 -18   0  14        8.10        3.00     59.99 o 
 -16   0  14     8209.79     8315.04    262.61 o 
 -14   0  14     7704.24     7421.50     98.31 o 
 -12   0  14      608.71      563.54     74.31 o 
 -10   0  14     1940.21     1909.13     50.45 o 
  -8   0  14    34335.20    32932.23    410.82 o 
  -6   0  14       68.70       53.31     22.91 o 
  -4   0  14      200.44      223.57     20.38 o 
  -2   0  14    20010.28    19262.46    487.40 o 
   0   0  14    11307.69    11716.88    123.42 o 
   2   0  14     4026.21     4450.31     84.63 o 
   4   0  14    17520.65    18110.86    438.48 o 
   6   0  14       22.69       11.40     19.92 o 
   8   0  14    14661.20    12849.13    254.70 o 
  10   0  14     2885.83     2502.64     80.99 o 
  12   0  14    20938.35    18935.65    410.14 o 
  14   0  14     2587.87     2053.68    109.35 o 
  16   0  14      382.40      501.49     73.90 o 
  18   0  14     1792.96     1933.42    112.62 o 
  20   0  14      154.39      149.71     71.45 o 
 -23   1  14      217.16      160.90     55.24 o 
 -21   1  14      670.65      716.58     51.93 o 
 -19   1  14     1083.59     1248.90     57.98 o 
 -17   1  14       20.04       26.81     30.22 o 
 -15   1  14     3739.68     3577.69    124.14 o 
 -13   1  14     3675.79     3765.83     68.21 o 
 -11   1  14     1153.67     1332.04     34.35 o 
  -9   1  14     1337.22     1054.16     55.56 o 
  -7   1  14     9159.36     8334.60    191.50 o 
  -5   1  14     1162.93     1262.12     31.41 o 
  -3   1  14    33921.13    34831.92    460.41 o 
  -1   1  14      724.27      591.77     23.87 o 
   1   1  14      143.61      238.14     15.72 o 
   3   1  14    14800.19    13787.37    142.89 o 
   5   1  14     1095.82      895.57     27.19 o 
   7   1  14     9860.53     8685.79    170.39 o 
   9   1  14     7190.38     6515.32     97.65 o 
  11   1  14        7.95       34.54     30.17 o 
  13   1  14     5160.14     4782.48    218.70 o 
  15   1  14      228.12      239.20     38.11 o 
  17   1  14      548.79      441.19     52.60 o 
  19   1  14      532.03      583.96     58.93 o 
  21   1  14       12.26       42.04     42.71 o 
 -24   2  14      252.77      104.17     82.63 o 
 -22   2  14       46.19       11.40     45.20 o 
 -20   2  14      550.11      710.13     53.93 o 
 -18   2  14      190.57      238.16     37.04 o 
 -16   2  14     1446.28     1320.11     54.76 o 
 -14   2  14      155.86      146.96     32.23 o 
 -12   2  14     4301.65     4202.15     79.47 o 
 -10   2  14      722.71      630.62     42.13 o 
  -8   2  14     7904.98     7369.93     78.13 o 
  -6   2  14     2617.99     2825.59     71.11 o 
  -4   2  14    13011.25    12841.91    210.93 o 
  -2   2  14    17791.71    18637.30    380.51 o 
   0   2  14    14406.70    13793.39    163.74 o 
   2   2  14    20134.46    18707.20    275.72 o 
   4   2  14      530.08      413.58     22.63 o 
   6   2  14     1122.35     1148.03     36.33 o 
   8   2  14     3983.70     3912.88     70.68 o 
  10   2  14     4529.85     4109.05     98.68 o 
  12   2  14      209.12      251.17     36.93 o 
  14   2  14       52.57       44.35     33.77 o 
  16   2  14       86.68       95.21     35.16 o 
  18   2  14       13.55        3.74     38.91 o 
  20   2  14      317.31      364.89     55.15 o 
 -23   3  14       29.90      -10.65     47.22 o 
 -21   3  14       62.71       74.62     44.22 o 
 -19   3  14      234.39      175.15     38.80 o 
 -17   3  14      256.91      224.51     53.69 o 
 -15   3  14      257.56      304.09     37.38 o 
 -13   3  14     2206.75     1900.65     57.40 o 
 -11   3  14      692.59      691.73     43.47 o 
  -9   3  14     3185.46     2798.88     60.85 o 
  -7   3  14    13446.57    11527.56    221.52 o 
  -5   3  14      528.69      617.50     42.61 o 
  -3   3  14    10726.66    10784.00    345.57 o 
  -1   3  14      105.13      173.51     17.77 o 
   1   3  14     2769.14     2704.80     80.52 o 
   3   3  14     3055.06     2943.96     73.14 o 
   5   3  14     2850.27     2982.58     65.22 o 
   7   3  14      770.95      827.93     49.25 o 
   9   3  14      812.54      783.32     48.05 o 
  11   3  14      103.54      124.20     34.14 o 
  13   3  14        2.85       14.98     30.18 o 
  15   3  14      799.13      815.08     52.98 o 
  17   3  14       25.60       50.50     37.75 o 
  19   3  14      480.64      590.17    102.26 o 
 -22   4  14        0.81       12.70     64.49 o 
 -20   4  14       22.78      -21.74     44.55 o 
 -18   4  14        1.54      -45.98     30.65 o 
 -16   4  14      512.55      507.54     43.48 o 
 -14   4  14     1117.84     1072.18     53.10 o 
 -12   4  14      404.43      476.25     40.32 o 
 -10   4  14     1109.82     1097.05     55.60 o 
  -8   4  14     2540.51     2361.36     59.81 o 
  -6   4  14     2802.87     2726.62     63.91 o 
  -4   4  14      526.35      618.44     63.32 o 
  -2   4  14      711.54      735.04     33.08 o 
   0   4  14        6.74       12.01     17.83 o 
   2   4  14      215.62      257.37     24.59 o 
   4   4  14       28.00       63.22     27.84 o 
   6   4  14        4.13       27.08     29.03 o 
   8   4  14       10.95       77.92     31.51 o 
  10   4  14      895.40      766.53     50.10 o 
  12   4  14      569.18      536.38     43.20 o 
  14   4  14      431.14      462.92     44.85 o 
  16   4  14        0.49       22.71     34.82 o 
  18   4  14       54.79       77.21     39.80 o 
 -19   5  14       62.59       57.57     46.52 o 
 -17   5  14        6.70       -5.11     43.62 o 
 -15   5  14       36.36       70.59     33.80 o 
 -13   5  14      316.27      365.75     58.12 o 
 -11   5  14      886.79      937.15     53.30 o 
  -9   5  14        0.81       -6.00     27.49 o 
  -7   5  14     3472.65     2892.35     82.75 o 
  -5   5  14      913.28      982.50     50.59 o 
  -3   5  14     1196.61     1082.25     50.70 o 
  -1   5  14      534.25      537.06     41.87 o 
   1   5  14        0.03       42.24     23.28 o 
   3   5  14     1838.81     2006.30    170.41 o 
   5   5  14      405.45      475.96     62.13 o 
   7   5  14        0.98      -15.66     30.10 o 
   9   5  14       24.76       76.05     33.21 o 
  11   5  14        0.12       54.37     33.41 o 
  13   5  14       17.88        8.84     34.31 o 
  15   5  14        0.31       -5.11     35.82 o 
  17   5  14       30.55       -2.48     37.31 o 
 -18   6  14       94.95      157.15     57.23 o 
 -16   6  14       74.58       77.82     48.86 o 
 -14   6  14      504.95      522.67     46.02 o 
 -12   6  14      623.23      603.70     45.28 o 
 -10   6  14      302.59      265.03     43.07 o 
  -8   6  14     1389.10     1301.04     54.60 o 
  -6   6  14     1252.95     1175.50     52.87 o 
  -4   6  14      755.80      745.39     45.84 o 
  -2   6  14      189.70      176.89     38.78 o 
   0   6  14      101.26       99.03     29.57 o 
   2   6  14      183.85      188.92     46.93 o 
   4   6  14      435.53      521.60     52.43 o 
   6   6  14        0.17       97.16     35.33 o 
   8   6  14       27.70       51.70     35.29 o 
  10   6  14       15.91       60.20     35.73 o 
  12   6  14      158.08      151.74     49.72 o 
  14   6  14       16.81      -32.27     36.60 o 
 -15   7  14       60.39       65.43     52.73 o 
 -13   7  14        3.61       -5.74     45.02 o 
 -11   7  14      147.84      174.00     37.93 o 
  -9   7  14       78.58      133.52     35.50 o 
  -7   7  14      410.10      418.02     53.79 o 
  -5   7  14      772.01      661.97     59.28 o 
  -3   7  14      628.51      688.16     55.29 o 
  -1   7  14        9.50       -3.90     40.59 o 
   1   7  14       84.14       77.07     43.88 o 
   3   7  14     1684.50     1604.49     81.27 o 
   5   7  14      490.46      537.87     59.48 o 
   7   7  14      199.81      298.76     44.11 o 
   9   7  14      810.13      942.54     63.03 o 
  11   7  14        3.96       10.47     39.11 o 
 -10   8  14      375.75      399.82     61.03 o 
  -8   8  14       17.50       19.20     47.47 o 
  -6   8  14       13.55       -2.68     43.87 o 
  -4   8  14      337.11      286.60     71.17 o 
  -2   8  14      256.03      251.10     50.91 o 
   0   8  14       16.27       38.72     48.78 o 
   2   8  14     1337.18     1269.29     79.73 o 
   4   8  14      585.72      482.88     61.94 o 
   6   8  14        0.70        7.18     49.65 o 
   8   8  14      495.14      520.56    102.40 o 
 -23   1  15        0.82       48.29     52.25 o 
 -21   1  15      381.06      294.72     56.25 o 
 -19   1  15        4.49       17.91     33.06 o 
 -17   1  15      665.09      686.85     45.49 o 
 -15   1  15      993.08      880.56     51.14 o 
 -13   1  15     1797.67     1750.43     55.07 o 
 -11   1  15     4742.33     4413.02     61.60 o 
  -9   1  15     2327.15     2245.39    105.13 o 
  -7   1  15       10.04        9.27     19.83 o 
  -5   1  15      830.36      859.27     42.16 o 
  -3   1  15     2582.96     2345.62     87.55 o 
  -1   1  15     4615.65     3939.56     37.42 o 
   1   1  15     6679.98     7345.08    127.73 o 
   3   1  15       63.37       96.35     14.89 o 
   5   1  15      202.74      274.94     18.79 o 
   7   1  15      130.42      125.92     19.68 o 
   9   1  15      141.60      135.64     31.61 o 
  11   1  15     3002.90     2668.29     68.42 o 
  13   1  15     1079.51     1049.08     55.31 o 
  15   1  15      346.47      454.33     49.30 o 
  17   1  15     1217.99     1279.01     73.08 o 
  19   1  15       34.40       13.43     49.22 o 
  21   1  15       72.05      142.50     50.97 o 
 -24   2  15       33.51      -48.27     76.63 o 
 -22   2  15      690.98      757.75     54.77 o 
 -20   2  15      290.57      365.74     43.83 o 
 -18   2  15       13.25       -1.07     30.40 o 
 -16   2  15      355.50      487.28     77.52 o 
 -14   2  15     1286.33     1229.62     54.49 o 
 -12   2  15     1803.95     1714.58     53.75 o 
 -10   2  15     2658.91     2355.73     55.25 o 
  -8   2  15       40.10       30.21     16.69 o 
  -6   2  15     1474.24     1245.98     31.01 o 
  -4   2  15     1127.03      994.32     31.27 o 
  -2   2  15     1501.95     1454.97     26.00 o 
   0   2  15     3249.03     3309.65     36.00 o 
   2   2  15     3083.97     3231.80     59.33 o 
   4   2  15       59.60       79.39     20.54 o 
   6   2  15     1633.68     1471.73     52.64 o 
   8   2  15     3009.08     2796.50     82.66 o 
  10   2  15      259.13      345.00     38.57 o 
  12   2  15     4306.26     4227.61     97.66 o 
  14   2  15       21.51       11.79     31.13 o 
  16   2  15      564.37      635.18     49.43 o 
  18   2  15      405.08      439.91     57.22 o 
  20   2  15        6.68       39.66     47.94 o 
 -23   3  15       43.12       74.69     52.09 o 
 -21   3  15      863.48      932.99     71.58 o 
 -19   3  15       54.92       37.59     36.43 o 
 -17   3  15       90.54      103.07     44.28 o 
 -15   3  15      204.51      274.92     36.83 o 
 -13   3  15      255.24      279.25     35.50 o 
 -11   3  15       52.79       50.66     28.15 o 
  -9   3  15     4307.33     3830.48    105.01 o 
  -7   3  15        8.21       54.29     27.61 o 
  -5   3  15    10556.64    10022.15     95.43 o 
  -3   3  15       15.37       36.88     23.24 o 
  -1   3  15    13780.12    13080.12    299.28 o 
   1   3  15    19727.01    18718.87    392.73 o 
   3   3  15     2041.43     2097.62     40.83 o 
   5   3  15     4886.06     4834.89    134.27 o 
   7   3  15     2518.46     2319.29     62.06 o 
   9   3  15      276.30      217.75     34.57 o 
  11   3  15      504.18      670.31     44.71 o 
  13   3  15      193.99      243.30     39.28 o 
  15   3  15       19.56       33.36     32.49 o 
  17   3  15      228.50      267.26     47.31 o 
  19   3  15      150.92      139.45     41.58 o 
 -22   4  15      358.84      432.85    103.08 o 
 -20   4  15       45.25        7.05     46.51 o 
 -18   4  15       39.27       16.49     35.96 o 
 -16   4  15      253.41      258.26     38.78 o 
 -14   4  15     1023.22      974.57     51.46 o 
 -12   4  15     1345.33     1191.76     53.82 o 
 -10   4  15     4719.35     4240.18    123.92 o 
  -8   4  15     3583.84     3251.66     91.28 o 
  -6   4  15     1160.17     1165.61     50.99 o 
  -4   4  15    18327.94    16055.44    124.63 o 
  -2   4  15       83.22       96.01     28.99 o 
   0   4  15     3825.52     3191.23     80.95 o 
   2   4  15     4574.80     4580.51    118.63 o 
   4   4  15     1261.44     1157.13     73.49 o 
   6   4  15     2006.99     1800.78     85.19 o 
   8   4  15       88.70      162.28     34.65 o 
  10   4  15     1440.90     1545.12     57.90 o 
  12   4  15     1252.75     1193.16     55.90 o 
  14   4  15       42.51       31.88     34.99 o 
  16   4  15       51.49       97.74     39.49 o 
  18   4  15      281.01      294.66     45.14 o 
 -19   5  15        0.93      -13.33     46.49 o 
 -17   5  15     1008.08      978.43     69.04 o 
 -15   5  15      676.79      699.43     50.92 o 
 -13   5  15        4.22        1.55     31.76 o 
 -11   5  15     3427.35     3339.53     73.93 o 
  -9   5  15     1119.42     1052.79     51.00 o 
  -7   5  15        1.75       46.42     31.83 o 
  -5   5  15     3624.25     3308.21     80.18 o 
  -3   5  15     3958.38     3638.87    131.38 o 
  -1   5  15      482.93      535.07     33.72 o 
   1   5  15     5313.23     5271.14    235.00 o 
   3   5  15       66.49       65.89     30.33 o 
   5   5  15     1380.90     1388.06     58.08 o 
   7   5  15      732.74      798.35     49.63 o 
   9   5  15       17.53        8.35     31.76 o 
  11   5  15     2147.66     2020.13     89.15 o 
  13   5  15      834.86      803.55     54.91 o 
  15   5  15      260.97      326.01     76.26 o 
  17   5  15      290.46      257.30     46.10 o 
 -18   6  15       20.75       -3.96     51.36 o 
 -16   6  15     1250.46     1316.82     79.69 o 
 -14   6  15      373.66      372.40     42.87 o 
 -12   6  15      555.80      549.08     48.18 o 
 -10   6  15       98.88      113.63     35.83 o 
  -8   6  15      775.73      667.12     50.17 o 
  -6   6  15      167.75      327.52     46.92 o 
  -4   6  15      669.42      649.90     45.66 o 
  -2   6  15      195.12      184.09     38.81 o 
   0   6  15      384.82      373.08     87.13 o 
   2   6  15     2972.76     2745.66     88.02 o 
   4   6  15       25.26      -21.13     39.22 o 
   6   6  15     2854.38     2886.81    178.89 o 
   8   6  15     2349.60     2534.77    184.16 o 
  10   6  15      144.49      114.38     38.82 o 
  12   6  15      806.56      878.98     58.32 o 
  14   6  15       32.14       27.79     38.04 o 
 -15   7  15      210.21      214.62     59.52 o 
 -13   7  15        0.14        2.41     49.12 o 
 -11   7  15      129.67      136.41     38.44 o 
  -9   7  15       14.68       56.19     35.06 o 
  -7   7  15      105.67       99.73     50.86 o 
  -5   7  15      459.55      441.84     53.15 o 
  -3   7  15       27.25       39.45     39.39 o 
  -1   7  15       23.25       -3.20     42.78 o 
   1   7  15      747.40      763.28     63.73 o 
   3   7  15      292.08      283.32     53.84 o 
   5   7  15      447.27      411.11     58.32 o 
   7   7  15     1308.98     1276.99     85.46 o 
   9   7  15       12.13        3.71     37.78 o 
  11   7  15      140.83      151.65     45.13 o 
 -10   8  15      636.93      587.21     65.36 o 
  -8   8  15       44.25       48.73     48.73 o 
  -6   8  15        3.55       55.13     45.08 o 
  -4   8  15      858.34      781.55     93.26 o 
  -2   8  15      279.82      296.64     51.44 o 
   0   8  15      138.58      118.77     50.89 o 
   2   8  15       33.78       56.23     49.55 o 
   4   8  15      245.61      227.75     57.26 o 
   6   8  15       20.74        7.92     54.01 o 
 -24   0  16      119.47      154.35     80.99 o 
 -22   0  16      480.61      566.39     91.90 o 
 -20   0  16      134.70        8.73     66.54 o 
 -18   0  16     3511.96     3431.34    141.80 o 
 -16   0  16      745.20      735.46     86.17 o 
 -14   0  16     8114.03     7748.88    100.70 o 
 -12   0  16    11304.20    10468.20    152.57 o 
 -10   0  16      389.29      333.12     34.13 o 
  -8   0  16     5571.26     4348.21     63.18 o 
  -6   0  16    33461.48    32210.79    275.42 o 
  -4   0  16      304.01      322.88     23.81 o 
  -2   0  16     4096.07     3657.87     53.45 o 
   0   0  16       20.98       26.60     20.23 o 
   2   0  16    22102.60    23362.70    134.10 o 
   4   0  16       71.60       51.49     22.59 o 
   6   0  16     7362.90     7025.70    198.15 o 
   8   0  16       64.34       -7.96     36.36 o 
  10   0  16    11253.20     9089.13    141.39 o 
  12   0  16      417.16      358.29     49.26 o 
  14   0  16      761.71      766.82     88.08 o 
  16   0  16     2494.71     2107.67    112.35 o 
  18   0  16       27.35       48.54     64.90 o 
  20   0  16     1554.74     1684.99    118.35 o 
 -23   1  16      974.48     1202.91     88.86 o 
 -21   1  16      727.58      780.77     69.00 o 
 -19   1  16     2970.91     2935.02     99.70 o 
 -17   1  16      505.02      554.24     40.14 o 
 -15   1  16      638.34      714.85     70.66 o 
 -13   1  16     2522.97     2414.63     73.06 o 
 -11   1  16     2071.57     1730.68     72.15 o 
  -9   1  16      457.28      495.28     33.74 o 
  -7   1  16     7577.47     7016.04     88.21 o 
  -5   1  16      719.57      648.79     23.98 o 
  -3   1  16     1028.73      942.92     26.13 o 
  -1   1  16     8805.14     9088.63    132.56 o 
   1   1  16     4268.06     4140.65     66.48 o 
   3   1  16      774.07      734.63     27.96 o 
   5   1  16     9025.56     8964.78    154.62 o 
   7   1  16      656.44      712.94     32.90 o 
   9   1  16     1101.60     1027.52     46.40 o 
  11   1  16    10619.77     9331.11    269.29 o 
  13   1  16      345.59      339.37     38.70 o 
  15   1  16     1236.65     1082.90     55.74 o 
  17   1  16       64.18       96.96     43.66 o 
  19   1  16      316.80      327.51     77.45 o 
 -22   2  16      363.70      399.39     62.95 o 
 -20   2  16        0.03       10.12     34.31 o 
 -18   2  16      531.11      639.84     45.62 o 
 -16   2  16     1114.14     1088.49     68.81 o 
 -14   2  16     1649.00     1506.95     55.98 o 
 -12   2  16       14.80       27.79     26.00 o 
 -10   2  16      408.71      356.80     32.54 o 
  -8   2  16      127.94       99.44     24.88 o 
  -6   2  16     4066.86     3908.82     88.88 o 
  -4   2  16      841.60      883.69     32.50 o 
  -2   2  16     8517.15     8665.96    159.32 o 
   0   2  16     7031.18     6829.07    148.83 o 
   2   2  16     3225.46     2946.48     68.62 o 
   4   2  16    19237.74    18034.38    490.51 o 
   6   2  16     3370.72     3259.55     65.06 o 
   8   2  16      524.63      611.86     41.78 o 
  10   2  16     3978.59     3827.09    125.13 o 
  12   2  16        2.78       41.82     32.81 o 
  14   2  16        3.68       41.72     32.79 o 
  16   2  16      114.07      176.08     38.26 o 
  18   2  16       54.93      105.44     47.51 o 
  20   2  16       44.91       75.81     47.79 o 
 -23   3  16       38.50      106.88     55.10 o 
 -21   3  16       13.45       56.82     48.09 o 
 -19   3  16      219.42      239.77     41.72 o 
 -17   3  16        5.24       -6.93     31.64 o 
 -15   3  16      141.76       96.69     32.82 o 
 -13   3  16      793.92      728.89     45.95 o 
 -11   3  16     1154.66     1102.16     49.74 o 
  -9   3  16     1159.64     1071.04     47.88 o 
  -7   3  16     1309.40     1067.89     49.21 o 
  -5   3  16     9848.54     8369.69    233.56 o 
  -3   3  16       97.18      119.88     26.21 o 
  -1   3  16     3446.52     3126.66    103.24 o 
   1   3  16      128.85      181.29     20.79 o 
   3   3  16     1965.37     1721.38     40.25 o 
   5   3  16     2715.36     2510.44     68.20 o 
   7   3  16      179.38      227.17     34.83 o 
   9   3  16     1040.42     1000.76     53.25 o 
  11   3  16      122.91      135.47     32.98 o 
  13   3  16      184.39      250.64     39.55 o 
  15   3  16      236.61      313.14     42.96 o 
  17   3  16      128.99      131.47     40.02 o 
  19   3  16       15.38       -5.70     38.12 o 
 -20   4  16      145.14      137.69     50.77 o 
 -18   4  16       65.01       35.89     34.12 o 
 -16   4  16       37.29       52.43     33.44 o 
 -14   4  16      427.86      429.49     40.21 o 
 -12   4  16     3318.18     2902.23     93.89 o 
 -10   4  16      413.65      429.99     39.20 o 
  -8   4  16     1945.12     1645.16     56.50 o 
  -6   4  16     1387.03     1332.13     53.89 o 
  -4   4  16      136.59      246.92     32.66 o 
  -2   4  16     1129.25     1178.79     50.47 o 
   0   4  16     1440.77     1237.53     43.66 o 
   2   4  16      131.27      184.39     22.16 o 
   4   4  16        8.08       39.69     29.74 o 
   6   4  16      123.44      124.00     32.63 o 
   8   4  16      103.74      183.94     35.41 o 
  10   4  16       17.69       32.00     31.37 o 
  12   4  16      134.20      141.07     36.13 o 
  14   4  16       48.58       60.56     36.71 o 
  16   4  16      338.65      265.01     42.30 o 
  18   4  16       29.34       39.45     39.76 o 
 -19   5  16      212.69      211.86     51.36 o 
 -17   5  16      152.16      159.12     40.22 o 
 -15   5  16      105.94      115.41     36.61 o 
 -13   5  16      190.50      218.71     37.17 o 
 -11   5  16      314.19      324.60     40.09 o 
  -9   5  16      717.51      771.04     56.72 o 
  -7   5  16      137.55       72.22     32.64 o 
  -5   5  16     1692.68     1499.68     61.61 o 
  -3   5  16      631.00      638.10     41.28 o 
  -1   5  16      186.95      218.00     28.19 o 
   1   5  16       36.89       58.50     40.64 o 
   3   5  16      488.84      596.36     59.19 o 
   5   5  16       55.30       47.56     30.60 o 
   7   5  16      309.87      369.38     39.92 o 
   9   5  16      129.19      129.57     36.38 o 
  11   5  16       34.69       82.38     36.87 o 
  13   5  16      330.42      452.39     45.98 o 
  15   5  16      121.46       62.81     38.52 o 
 -16   6  16      115.51      173.98     56.41 o 
 -14   6  16      160.83      246.09     40.92 o 
 -12   6  16      280.95      309.43     43.55 o 
 -10   6  16      322.19      368.69     41.10 o 
  -8   6  16       56.34       60.38     34.04 o 
  -6   6  16     3998.05     3694.96    109.96 o 
  -4   6  16       45.11       99.42     31.61 o 
  -2   6  16      291.43      227.59     41.22 o 
   0   6  16        3.40       63.22     41.41 o 
   2   6  16      287.80      302.75     49.74 o 
   4   6  16       64.90       77.50     44.20 o 
   6   6  16       31.74       66.20     34.87 o 
   8   6  16        4.95       64.10     37.07 o 
  10   6  16        9.81        3.84     37.79 o 
  12   6  16        1.98       33.47     38.59 o 
  14   6  16      126.95      147.67     42.49 o 
 -13   7  16      187.65      261.80     43.51 o 
 -11   7  16      234.28      252.77     44.33 o 
  -9   7  16      792.75      841.34     54.99 o 
  -7   7  16      216.63      283.41     52.96 o 
  -5   7  16       12.73       32.22     42.31 o 
  -3   7  16      989.92      831.24     61.30 o 
  -1   7  16      208.42      224.65     46.99 o 
   1   7  16       36.00       11.22     46.22 o 
   3   7  16      132.53      150.54     50.39 o 
   5   7  16      237.39      242.38     53.88 o 
   7   7  16      661.18      807.05     71.71 o 
   9   7  16       29.98       42.02     54.58 o 
  11   7  16      444.88      504.21     52.70 o 
  -8   8  16      102.84      110.95     53.43 o 
  -6   8  16      109.01       43.76     48.15 o 
  -4   8  16      261.80      216.79     68.99 o 
  -2   8  16      282.17      281.77     55.13 o 
   0   8  16       13.69        6.33     45.89 o 
   2   8  16        0.06      -45.70     48.71 o 
   4   8  16      198.67      205.30     56.20 o 
   6   8  16      278.22      260.16     62.61 o 
 -23   1  17       26.70       70.48     56.01 o 
 -21   1  17        1.80       21.70     49.61 o 
 -19   1  17        0.77      -20.30     46.09 o 
 -17   1  17      419.51      503.94    100.90 o 
 -15   1  17     1718.40     1604.50     56.36 o 
 -13   1  17     4133.17     3753.89     74.57 o 
 -11   1  17     2043.63     1704.90     55.99 o 
  -9   1  17     8792.24     7443.07    162.51 o 
  -7   1  17     4934.74     4633.20    187.67 o 
  -5   1  17      150.90      220.39     19.31 o 
  -3   1  17     2700.38     2871.86     40.60 o 
  -1   1  17     2533.75     3043.83     67.54 o 
   1   1  17       27.61       23.71     15.65 o 
   3   1  17     6207.28     6105.87     98.01 o 
   5   1  17       33.10       60.62     18.14 o 
   7   1  17     2570.28     2362.46     42.14 o 
   9   1  17       32.33       29.32     27.92 o 
  11   1  17      393.79      438.33     40.14 o 
  13   1  17      821.06      640.40     45.67 o 
  15   1  17     1031.77      751.01     88.96 o 
  17   1  17        7.11        4.09     41.84 o 
  19   1  17      378.48      426.84     60.05 o 
 -22   2  17      311.47      447.37     65.94 o 
 -20   2  17     1005.45     1044.58     61.78 o 
 -18   2  17      749.76      855.16     54.42 o 
 -16   2  17       46.46       37.38     31.74 o 
 -14   2  17      851.13      878.14     50.60 o 
 -12   2  17     1082.08      939.24     47.74 o 
 -10   2  17      518.11      495.30     37.60 o 
  -8   2  17     8139.62     7117.18    165.39 o 
  -6   2  17      819.00      938.19     33.88 o 
  -4   2  17     3950.74     3448.03     99.82 o 
  -2   2  17       96.23      129.20     14.46 o 
   0   2  17     4773.00     4557.07     72.51 o 
   2   2  17     3151.74     3220.24     75.67 o 
   4   2  17      378.28      577.85     40.47 o 
   6   2  17      551.33      549.73     66.27 o 
   8   2  17      876.90      686.23     46.57 o 
  10   2  17     3275.59     3069.95     71.81 o 
  12   2  17      125.81      167.49     36.25 o 
  14   2  17     2012.18     1894.69     74.49 o 
  16   2  17      352.82      348.05     45.77 o 
  18   2  17      232.43      250.95     53.99 o 
 -21   3  17      572.35      614.44     53.15 o 
 -19   3  17      782.91      879.42     55.11 o 
 -17   3  17      167.95      213.58     39.50 o 
 -15   3  17      498.65      565.23     42.98 o 
 -13   3  17      553.60      606.36     78.71 o 
 -11   3  17       24.51       39.28     28.78 o 
  -9   3  17       64.55       46.88     28.51 o 
  -7   3  17     1073.12     1114.84     49.46 o 
  -5   3  17      448.36      456.60     34.58 o 
  -3   3  17     8323.78     7613.79     85.38 o 
  -1   3  17      206.47      184.97     19.46 o 
   1   3  17     3806.24     3869.97    105.96 o 
   3   3  17    11296.88    11071.70    317.90 o 
   5   3  17     1849.58     1772.68     57.80 o 
   7   3  17     1661.45     1737.60     59.46 o 
   9   3  17     2164.34     2073.51     67.44 o 
  11   3  17        8.50        0.12     30.68 o 
  13   3  17      959.02      987.76     56.72 o 
  15   3  17      342.83      399.57     44.74 o 
  17   3  17        0.40      -13.72     36.79 o 
  19   3  17       76.88       66.80     41.90 o 
 -20   4  17     1273.30     1318.14     77.78 o 
 -18   4  17       10.00        9.17     35.62 o 
 -16   4  17     1047.65      926.75     55.93 o 
 -14   4  17      739.72      730.44     47.82 o 
 -12   4  17       63.93       72.79     32.75 o 
 -10   4  17      369.14      367.40     46.31 o 
  -8   4  17     1520.33     1389.67     56.52 o 
  -6   4  17     5688.28     5189.24     80.49 o 
  -4   4  17      743.65      681.73     44.68 o 
  -2   4  17    11562.04    10883.23    212.64 o 
   0   4  17      517.65      536.18     35.31 o 
   2   4  17     4660.73     4586.78    100.69 o 
   4   4  17     1071.62     1027.33     51.82 o 
   6   4  17      818.13      774.74     44.94 o 
   8   4  17     2987.23     2630.74     66.50 o 
  10   4  17      548.24      469.16     45.93 o 
  12   4  17      903.68      849.29     52.48 o 
  14   4  17      579.14      579.52     49.66 o 
  16   4  17       42.40       58.36     37.40 o 
 -19   5  17      516.66      542.95     65.18 o 
 -17   5  17        0.63       24.22     35.97 o 
 -15   5  17      891.61      888.57     56.09 o 
 -13   5  17      991.80      865.44     55.06 o 
 -11   5  17      112.73       92.81     34.00 o 
  -9   5  17     2723.12     2596.61     67.45 o 
  -7   5  17     1792.05     1834.77     65.74 o 
  -5   5  17       27.29       29.06     29.86 o 
  -3   5  17     2554.24     2291.53     60.94 o 
  -1   5  17     3284.88     2911.70     57.11 o 
   1   5  17       29.05       15.56     39.54 o 
   3   5  17     2164.13     1817.49     78.47 o 
   5   5  17       17.35       40.16     32.33 o 
   7   5  17      685.55      672.77     56.88 o 
   9   5  17     1435.54     1394.99     75.69 o 
  11   5  17        2.99       23.34     34.83 o 
  13   5  17      566.91      534.53     47.79 o 
  15   5  17       88.83        6.59     38.03 o 
 -16   6  17        0.44       53.30     55.36 o 
 -14   6  17      916.53      998.83     65.77 o 
 -12   6  17      465.34      525.72     46.40 o 
 -10   6  17      489.34      458.70     43.97 o 
  -8   6  17       79.39       89.80     35.54 o 
  -6   6  17        0.31       42.43     32.76 o 
  -4   6  17     2649.29     2285.24    108.16 o 
  -2   6  17      281.86      290.75     35.11 o 
   0   6  17      501.27      601.20     55.79 o 
   2   6  17      582.13      667.77     57.93 o 
   4   6  17      568.42      534.56     58.57 o 
   6   6  17       11.85       -0.50     45.19 o 
   8   6  17      972.54      992.98    100.10 o 
  10   6  17      367.44      470.04     49.18 o 
  12   6  17       37.12       30.49     38.31 o 
 -13   7  17      473.23      488.19     50.72 o 
 -11   7  17      103.17      193.96     41.44 o 
  -9   7  17     1042.04     1005.29     56.88 o 
  -7   7  17        4.97       -4.98     33.37 o 
  -5   7  17      283.62      337.90     50.81 o 
  -3   7  17       26.82       48.54     57.54 o 
  -1   7  17        1.34       52.72     44.25 o 
   1   7  17      213.66      175.50     50.66 o 
   3   7  17      531.52      417.06     57.31 o 
   5   7  17       10.75       63.58     48.22 o 
   7   7  17       88.93      107.49     56.84 o 
   9   7  17      564.63      522.14     70.29 o 
  -8   8  17      279.44      247.86     57.94 o 
  -6   8  17      187.65      196.09     49.38 o 
  -4   8  17       15.48       19.36     60.27 o 
  -2   8  17      316.39      422.88     59.77 o 
   0   8  17       98.83       99.07     51.48 o 
   2   8  17       10.93       13.10     48.13 o 
   4   8  17      141.41      164.51     54.57 o 
 -22   0  18       65.98       13.63     74.17 o 
 -20   0  18      161.01      119.71     74.17 o 
 -18   0  18      568.53      640.02     92.72 o 
 -16   0  18     2436.32     2046.59    125.17 o 
 -14   0  18     2247.55     2166.57    128.17 o 
 -12   0  18     4287.84     4458.31    147.80 o 
 -10   0  18    12718.46    10139.02    464.40 o 
  -8   0  18     3152.89     2766.09    100.63 o 
  -6   0  18    13310.54    11961.29    108.28 o 
  -4   0  18    26645.87    25965.96    612.95 o 
  -2   0  18     1044.37     1032.00     42.48 o 
   0   0  18     6592.32     5957.17     69.95 o 
   2   0  18      782.17      697.73     41.57 o 
   4   0  18      504.42      559.07     37.47 o 
   6   0  18     1564.83     1583.98     49.82 o 
   8   0  18        5.39       27.24     37.96 o 
  10   0  18     2200.80     2211.14     81.02 o 
  12   0  18     1905.28     1638.99     77.29 o 
  14   0  18      200.32      204.25     64.90 o 
  16   0  18      124.28       48.81     60.81 o 
  20   0  18        6.12       66.81     73.36 o 
 -23   1  18       66.67       77.97     57.56 o 
 -21   1  18     1071.82     1163.26    129.53 o 
 -19   1  18      170.38      213.73     52.99 o 
 -17   1  18     1182.53     1162.46     78.75 o 
 -15   1  18     1813.30     1619.57     61.18 o 
 -13   1  18      956.54      976.25     64.98 o 
 -11   1  18     3228.62     2813.95    104.90 o 
  -9   1  18     4794.95     4051.86    120.48 o 
  -7   1  18     1503.61     1374.01     56.17 o 
  -5   1  18    11290.44    10942.13    284.52 o 
  -3   1  18     2602.40     2578.90     54.41 o 
  -1   1  18     3994.46     3523.05     40.83 o 
   1   1  18      716.01      719.95     30.82 o 
   3   1  18      799.11     1013.49     32.25 o 
   5   1  18     3576.92     3717.42     69.19 o 
   7   1  18     3656.70     3502.30     61.23 o 
   9   1  18      308.15      331.28     33.42 o 
  11   1  18     1021.08      983.42     53.67 o 
  13   1  18      829.08      859.14     54.54 o 
  15   1  18        5.61       31.05     33.68 o 
  17   1  18      521.50      528.37     59.18 o 
  19   1  18      351.49      365.52     59.61 o 
 -22   2  18      927.90     1106.14     88.88 o 
 -20   2  18     1721.28     1779.79     92.59 o 
 -18   2  18       66.16       51.65     35.14 o 
 -16   2  18     1725.50     1792.56     61.11 o 
 -14   2  18     1090.82     1047.49     51.60 o 
 -12   2  18        1.91       11.19     27.34 o 
 -10   2  18       89.06      119.25     29.03 o 
  -8   2  18      329.64      370.26     33.51 o 
  -6   2  18       10.17       13.34     37.02 o 
  -4   2  18      170.84      189.35     22.51 o 
  -2   2  18      441.70      503.34     28.83 o 
   0   2  18     4199.83     4090.00     52.55 o 
   2   2  18     4524.03     4314.61    124.31 o 
   4   2  18     1052.82      945.86     39.84 o 
   6   2  18     9296.91     8204.23    112.83 o 
   8   2  18      686.21      710.62     45.21 o 
  10   2  18      379.90      449.61     40.79 o 
  12   2  18     3655.33     3483.02    102.55 o 
  14   2  18       15.48        8.88     34.10 o 
  16   2  18      271.66      351.32     59.69 o 
  18   2  18      132.29      234.34     53.99 o 
 -21   3  18      102.49      177.04     43.62 o 
 -19   3  18        4.40       44.38     36.61 o 
 -17   3  18      628.86      608.02     47.82 o 
 -15   3  18      435.05      504.90     42.94 o 
 -13   3  18       12.89       26.12     29.67 o 
 -11   3  18     3728.99     2985.72    131.69 o 
  -9   3  18      287.49      288.80     40.75 o 
  -7   3  18      555.91      586.83     53.67 o 
  -5   3  18       46.47       27.32     26.68 o 
  -3   3  18     1316.25     1126.55     44.48 o 
  -1   3  18      136.31      120.64     25.40 o 
   1   3  18     1201.42     1032.81     36.12 o 
   3   3  18     1300.55     1335.20     39.62 o 
   5   3  18       16.87       25.56     29.65 o 
   7   3  18     2620.49     2344.98     63.94 o 
   9   3  18      245.04      263.99     37.33 o 
  11   3  18     1233.04     1057.58     81.20 o 
  13   3  18      128.45      112.35     37.77 o 
  15   3  18      191.79      330.13     43.53 o 
  17   3  18       29.45       38.84     36.73 o 
 -20   4  18       24.44       10.89     47.55 o 
 -18   4  18        0.03        6.57     35.93 o 
 -16   4  18      133.15      131.39     38.06 o 
 -14   4  18       82.96      149.19     35.59 o 
 -12   4  18      575.94      521.08     45.90 o 
 -10   4  18     3043.84     2761.63    124.51 o 
  -8   4  18      726.82      735.70     48.95 o 
  -6   4  18     2690.18     2382.38     93.87 o 
  -4   4  18       10.16        9.01     28.59 o 
  -2   4  18      148.82      257.97     29.92 o 
   0   4  18       32.34       57.05     26.09 o 
   2   4  18      855.44      865.44     41.26 o 
   4   4  18      274.43      283.35     36.13 o 
   6   4  18      116.77      125.00     33.03 o 
   8   4  18      275.31      299.01     37.88 o 
  10   4  18       18.22      109.61     34.15 o 
  12   4  18        1.53       28.32     34.98 o 
  14   4  18       70.58       60.12     37.44 o 
  16   4  18       15.90        4.41     34.97 o 
 -19   5  18      397.02      422.10     90.26 o 
 -17   5  18      525.33      505.80     50.12 o 
 -15   5  18       43.01       53.07     36.83 o 
 -13   5  18      364.08      386.86     42.05 o 
 -11   5  18       82.79      111.92     36.69 o 
  -9   5  18       30.04       23.05     32.13 o 
  -7   5  18      470.50      538.70     42.05 o 
  -5   5  18       29.11       89.69     28.58 o 
  -3   5  18      488.20      471.91     38.71 o 
  -1   5  18     1329.55     1246.43     47.06 o 
   1   5  18      155.03      152.85     46.82 o 
   3   5  18      339.93      320.85     47.70 o 
   5   5  18      210.56      198.28     35.28 o 
   7   5  18      124.93      164.00     37.53 o 
   9   5  18        9.71       55.72     34.38 o 
  11   5  18      220.75      159.31     47.71 o 
  13   5  18       64.11      175.24     66.44 o 
  15   5  18      122.79      209.86     44.19 o 
 -16   6  18        1.01       46.38     57.59 o 
 -14   6  18       23.88       73.31     54.82 o 
 -12   6  18      364.82      476.09     47.89 o 
 -10   6  18      544.67      660.67     49.84 o 
  -8   6  18       57.60       77.37     35.52 o 
  -6   6  18      426.90      389.28     41.87 o 
  -4   6  18     1365.29     1260.39     62.61 o 
  -2   6  18        0.22       49.73     42.50 o 
   0   6  18       26.68      -29.55     41.04 o 
   2   6  18      988.75      871.81    110.44 o 
   4   6  18       99.70       69.92     45.50 o 
   6   6  18       40.10        5.57     47.14 o 
   8   6  18        1.49      -12.61     50.57 o 
  10   6  18        5.11      -36.04     35.75 o 
  12   6  18        6.69      -10.08     36.72 o 
 -13   7  18      144.75      134.97     44.12 o 
 -11   7  18      523.68      571.23     51.70 o 
  -9   7  18       10.58       25.28     37.15 o 
  -7   7  18      110.87      164.99     40.68 o 
  -5   7  18     1029.58     1072.65    119.71 o 
  -3   7  18       34.58       45.07     52.49 o 
  -1   7  18      920.78      800.26     68.76 o 
   1   7  18      359.93      306.17     54.86 o 
   3   7  18       73.11       74.00     46.94 o 
   5   7  18       16.12       32.18     50.71 o 
   7   7  18       19.87       39.49     52.02 o 
   9   7  18      150.85       92.17     59.10 o 
  -6   8  18      156.35      176.16     73.08 o 
  -4   8  18       98.80      114.12     47.24 o 
  -2   8  18      334.93      315.43     54.95 o 
   0   8  18      185.00      128.31     52.94 o 
   2   8  18       63.26       17.84     50.90 o 
 -23   1  19       21.92       27.68     57.72 o 
 -21   1  19        0.17        6.21     66.54 o 
 -19   1  19       21.79       64.23     53.33 o 
 -17   1  19       13.13       29.44     48.80 o 
 -15   1  19      123.65      110.64     47.01 o 
 -13   1  19     1402.96     1190.87     68.07 o 
 -11   1  19     3758.47     2960.06    123.72 o 
  -9   1  19        1.51      -13.53     24.42 o 
  -7   1  19     6082.25     5472.25    227.24 o 
  -5   1  19     6475.79     6123.78    144.17 o 
  -3   1  19      935.92     1098.36     82.07 o 
  -1   1  19     5914.00     5602.55     98.46 o 
   1   1  19      749.49      833.44     32.86 o 
   3   1  19      127.01      116.39     19.68 o 
   5   1  19     2085.04     1945.51     37.72 o 
   7   1  19       86.72      102.96     28.07 o 
   9   1  19     1781.26     1622.98     54.12 o 
  11   1  19       72.70       85.48     32.10 o 
  13   1  19        0.04      -20.80     32.16 o 
  15   1  19        1.05       43.43     38.48 o 
  17   1  19      135.36      127.51     63.13 o 
  19   1  19       17.33        1.06     45.81 o 
 -22   2  19      376.32      363.81     66.06 o 
 -20   2  19       48.05       75.45     55.63 o 
 -18   2  19      314.00      382.77     62.74 o 
 -16   2  19      533.73      528.49     41.29 o 
 -14   2  19       62.39       59.68     29.03 o 
 -12   2  19     1321.61     1244.16     50.98 o 
 -10   2  19     2762.28     2624.31     61.35 o 
  -8   2  19      413.95      481.95     48.49 o 
  -6   2  19     6029.54     5184.82     71.62 o 
  -4   2  19       63.06       69.78     20.30 o 
  -2   2  19    12038.38    11286.66     88.84 o 
   0   2  19       35.80       47.34     18.26 o 
   2   2  19      198.59      181.34     19.89 o 
   4   2  19      796.54      869.17     31.79 o 
   6   2  19        3.55       16.84     28.93 o 
   8   2  19        1.49       35.37     32.63 o 
  10   2  19       73.97       82.91     33.20 o 
  12   2  19      305.03      326.76     42.10 o 
  14   2  19       11.48        6.37     43.95 o 
  16   2  19      664.63      664.45     52.25 o 
  18   2  19      173.40      171.95     49.16 o 
 -21   3  19      737.92      779.81     76.74 o 
 -19   3  19      910.02      997.66     58.39 o 
 -17   3  19     1201.95     1329.00     60.83 o 
 -15   3  19       18.55       29.80     31.79 o 
 -13   3  19      946.65      942.41     50.68 o 
 -11   3  19      791.65      811.48     48.53 o 
  -9   3  19      194.46      209.87     34.01 o 
  -7   3  19      238.53      193.09     33.14 o 
  -5   3  19      521.91      563.27     38.00 o 
  -3   3  19     1977.43     1658.65     47.02 o 
  -1   3  19     2805.00     2788.72     64.71 o 
   1   3  19       73.56       96.17     20.96 o 
   3   3  19     1210.92     1155.12     44.91 o 
   5   3  19     3217.70     3148.76     68.61 o 
   7   3  19      201.21      209.58     34.59 o 
   9   3  19      578.85      651.93     45.11 o 
  11   3  19     3924.17     3523.90     87.44 o 
  13   3  19       23.62       58.08     37.99 o 
  15   3  19      913.17     1053.87     59.77 o 
  17   3  19      109.89      126.14     42.65 o 
 -20   4  19      112.43       79.71     41.78 o 
 -18   4  19     1384.01     1348.90    104.67 o 
 -16   4  19       24.18       38.86     37.62 o 
 -14   4  19      875.62      782.58     51.30 o 
 -12   4  19     2362.03     2127.10     64.38 o 
 -10   4  19        2.70       28.85     32.69 o 
  -8   4  19      577.39      593.62     43.31 o 
  -6   4  19     1709.00     1594.48     57.42 o 
  -4   4  19     1979.20     1881.86     87.22 o 
  -2   4  19     1112.47     1059.54     57.15 o 
   0   4  19     3046.49     3011.54     57.96 o 
   2   4  19      722.93      635.88     42.60 o 
   4   4  19     2275.86     2129.39    101.13 o 
   6   4  19     2191.20     2009.08     62.14 o 
   8   4  19       89.34      109.36     34.13 o 
  10   4  19     2948.97     2521.68     68.73 o 
  12   4  19      315.91      294.36     39.62 o 
  14   4  19      777.08      831.46     55.68 o 
  16   4  19      110.95      106.79     39.03 o 
 -19   5  19      237.31      275.95     60.93 o 
 -17   5  19      535.97      549.48     51.75 o 
 -15   5  19       12.23       14.91     37.20 o 
 -13   5  19      974.00      885.98     56.19 o 
 -11   5  19      544.72      532.27     46.98 o 
  -9   5  19       26.09      -22.72     31.62 o 
  -7   5  19     2720.68     2628.07     68.73 o 
  -5   5  19     5992.45     5592.40    201.77 o 
  -3   5  19      495.12      475.81     47.22 o 
  -1   5  19     2638.74     2447.11     61.42 o 
   1   5  19     1139.54      908.02     69.02 o 
   3   5  19      287.41      217.73     45.89 o 
   5   5  19      943.64      956.37     73.87 o 
   7   5  19       16.42        6.28     31.83 o 
   9   5  19      517.89      497.72     45.63 o 
  11   5  19      216.78      208.64     39.61 o 
  13   5  19       15.24       46.21     36.73 o 
  15   5  19      279.83      245.94     45.07 o 
 -16   6  19      359.52      430.15     57.37 o 
 -14   6  19      382.79      334.82     45.71 o 
 -12   6  19      998.55     1009.11     59.78 o 
 -10   6  19      905.48      918.61     57.57 o 
  -8   6  19      607.50      599.09     47.77 o 
  -6   6  19     1284.06     1123.44     56.29 o 
  -4   6  19       13.64       29.08     32.49 o 
  -2   6  19     1892.79     1735.22     62.72 o 
   0   6  19      501.62      451.69     57.74 o 
   2   6  19      502.19      571.12     61.10 o 
   4   6  19     1339.37     1345.40     79.44 o 
   6   6  19       45.41       27.95     49.94 o 
   8   6  19      191.25      213.64     52.54 o 
  10   6  19      144.26      155.19     54.54 o 
  12   6  19       25.32       59.18     43.45 o 
 -13   7  19       77.77      102.07     43.94 o 
 -11   7  19      753.96      753.98     61.32 o 
  -9   7  19       28.92       25.38     37.66 o 
  -7   7  19      423.15      417.39     46.72 o 
  -5   7  19      190.26      142.54     47.04 o 
  -3   7  19      352.04      316.18     54.27 o 
  -1   7  19      193.76      195.71     51.08 o 
   1   7  19        5.01      -32.71     44.92 o 
   3   7  19      669.21      672.56     66.04 o 
   5   7  19      312.66      321.36     59.88 o 
   7   7  19       14.97       73.19     55.91 o 
  -6   8  19       31.53        0.82     69.54 o 
  -4   8  19       47.74       36.55     48.30 o 
  -2   8  19        3.13       19.94     51.42 o 
   0   8  19       59.30       48.90     52.11 o 
   2   8  19      169.22      228.43     75.26 o 
 -22   0  20        1.84       -5.18     74.99 o 
 -20   0  20      272.41      241.06     79.63 o 
 -18   0  20       22.33      -38.72     65.45 o 
 -16   0  20       24.76      -59.18     61.08 o 
 -14   0  20      223.54      157.35     71.99 o 
 -12   0  20     2374.91     2397.82    133.89 o 
 -10   0  20     1646.85     1272.67    110.99 o 
  -8   0  20    12470.77    11961.55    216.52 o 
  -6   0  20     4260.74     3924.07    143.91 o 
  -4   0  20    10925.74    10553.30    238.51 o 
  -2   0  20    33092.87    33834.70    890.88 o 
   0   0  20      406.16      502.78     54.87 o 
   2   0  20    19886.77    19348.14    313.48 o 
   4   0  20     2396.40     2200.96     83.37 o 
   6   0  20     3856.25     3621.14     91.85 o 
   8   0  20       29.45        4.92     40.58 o 
  10   0  20      850.00      941.47    101.99 o 
  12   0  20      112.75      102.69     43.47 o 
  14   0  20       50.93       41.45     62.45 o 
  16   0  20        5.63      -18.00     53.72 o 
  18   0  20       54.10      121.35     68.99 o 
 -23   1  20       94.07       68.43     61.77 o 
 -21   1  20       20.38      -25.85     52.77 o 
 -19   1  20     1432.55     1453.19    164.84 o 
 -17   1  20      127.23      188.01     54.84 o 
 -15   1  20      449.89      465.92     56.98 o 
 -13   1  20     1942.48     1929.13    131.17 o 
 -11   1  20       15.15       -2.82     25.83 o 
  -9   1  20      946.89      818.99     64.13 o 
  -7   1  20     7671.36     7512.42    269.83 o 
  -5   1  20      111.73       96.78     21.98 o 
  -3   1  20    17256.81    16480.54    257.73 o 
  -1   1  20     3490.15     3545.67     62.95 o 
   1   1  20     3613.71     3524.18     68.96 o 
   3   1  20     6380.23     6165.38    112.66 o 
   5   1  20       83.99       84.78     20.46 o 
   7   1  20     5024.97     4943.92     59.90 o 
   9   1  20      207.82      238.39     33.30 o 
  11   1  20      133.11       77.32     32.74 o 
  13   1  20      194.03      251.99     42.11 o 
  15   1  20      508.97      512.11     48.19 o 
  17   1  20        6.46      -56.78     43.19 o 
 -22   2  20        7.22        5.92     56.67 o 
 -20   2  20     1047.98     1087.03    130.21 o 
 -18   2  20     2227.29     2143.95     92.72 o 
 -16   2  20       12.16       15.74     29.82 o 
 -14   2  20     3535.84     3258.27    112.72 o 
 -12   2  20     1229.98     1223.89     63.05 o 
 -10   2  20     1129.70     1007.07     48.75 o 
  -8   2  20       87.25       41.33     27.16 o 
  -6   2  20      606.37      569.22     39.82 o 
  -4   2  20      262.73      276.17     24.50 o 
  -2   2  20      100.60      138.24     23.27 o 
   0   2  20        0.03       -7.05     17.26 o 
   2   2  20      691.29      664.49     29.89 o 
   4   2  20      725.40      710.21     35.11 o 
   6   2  20       55.43       82.34     25.98 o 
   8   2  20     3141.37     2877.73     68.14 o 
  10   2  20     2325.72     1993.14     65.36 o 
  12   2  20     1394.39     1543.12     63.01 o 
  14   2  20     1794.55     1889.23     68.01 o 
  16   2  20       34.34       24.40     36.90 o 
  18   2  20      132.66      163.35     51.21 o 
 -21   3  20       11.12       31.39     59.37 o 
 -19   3  20      910.19      930.04     58.85 o 
 -17   3  20       30.17       37.67     34.85 o 
 -15   3  20      776.54      774.97     48.90 o 
 -13   3  20     1998.51     1703.40     57.15 o 
 -11   3  20      426.27      413.05     38.96 o 
  -9   3  20     2487.63     2121.36     59.97 o 
  -7   3  20       18.10       23.55     29.88 o 
  -5   3  20      459.73      305.63     34.38 o 
  -3   3  20      127.43      152.16     27.12 o 
  -1   3  20     1503.43     1639.01     50.28 o 
   1   3  20        2.86       20.29     25.80 o 
   3   3  20     1374.48     1335.80     46.25 o 
   5   3  20     1646.27     1530.86     56.63 o 
   7   3  20        3.76       -3.00     30.17 o 
   9   3  20      528.98      439.55     41.78 o 
  11   3  20       16.61       77.64     35.51 o 
  13   3  20      835.09      777.21     53.25 o 
  15   3  20      252.14      217.58     41.65 o 
  17   3  20      114.41      126.71     53.24 o 
 -20   4  20      204.17      275.35     48.40 o 
 -18   4  20        3.84        0.74     37.78 o 
 -16   4  20       22.68       46.11     37.52 o 
 -14   4  20       37.38       59.18     34.82 o 
 -12   4  20        4.18       43.75     34.88 o 
 -10   4  20      643.63      680.16     58.37 o 
  -8   4  20      984.55      976.39     79.73 o 
  -6   4  20      208.69      235.24     35.49 o 
  -4   4  20     3580.11     3123.92     68.96 o 
  -2   4  20       52.36       38.35     27.14 o 
   0   4  20      112.52      141.12     28.96 o 
   2   4  20       71.39      113.88     34.31 o 
   4   4  20      804.44      795.96     62.62 o 
   6   4  20      426.63      487.55     40.95 o 
   8   4  20       11.76       27.53     31.12 o 
  10   4  20      187.24      220.95     38.08 o 
  12   4  20        5.24       38.54     33.04 o 
  14   4  20        1.71       -0.38     34.45 o 
  16   4  20        0.75      -11.05     36.04 o 
 -17   5  20       61.13       11.26     39.84 o 
 -15   5  20      613.73      557.87     49.77 o 
 -13   5  20        0.07       11.54     37.62 o 
 -11   5  20      412.94      416.06     45.30 o 
  -9   5  20        0.94       22.40     34.78 o 
  -7   5  20       15.03       46.25     32.61 o 
  -5   5  20       24.33      138.34     35.56 o 
  -3   5  20        3.42        7.06     27.67 o 
  -1   5  20       65.92       68.87     34.43 o 
   1   5  20     1038.69      984.64     55.44 o 
   3   5  20       37.84      -15.41     43.41 o 
   5   5  20      620.42      633.66     58.79 o 
   7   5  20      110.16      125.59     47.27 o 
   9   5  20       55.12       31.21     35.17 o 
  11   5  20      134.09      167.49     38.75 o 
  13   5  20       97.25       81.61     39.04 o 
 -16   6  20       98.09      108.77     44.37 o 
 -14   6  20       89.87      124.00     42.14 o 
 -12   6  20       50.05       84.70     40.06 o 
 -10   6  20      825.69      889.20     59.80 o 
  -8   6  20      130.55      174.91     41.11 o 
  -6   6  20        2.68       14.20     34.07 o 
  -4   6  20       92.84      119.54     35.30 o 
  -2   6  20      742.97      715.72     48.83 o 
   0   6  20      171.13      134.69     45.57 o 
   2   6  20       83.68       88.94     46.07 o 
   4   6  20      435.72      499.13     61.23 o 
   6   6  20       96.68       98.23     55.30 o 
   8   6  20        4.54       28.22     52.10 o 
  10   6  20       25.91       35.24     52.17 o 
 -11   7  20       74.51       72.23     41.48 o 
  -9   7  20       85.94       48.43     39.16 o 
  -7   7  20      228.85      256.66     41.47 o 
  -5   7  20       15.60        4.91     57.27 o 
  -3   7  20      651.17      558.69     60.92 o 
  -1   7  20       12.60      -33.00     43.95 o 
   1   7  20      343.90      404.51     58.20 o 
   3   7  20      513.25      530.78     97.08 o 
   5   7  20      153.02      263.35     58.89 o 
   7   7  20      149.28      139.03     61.60 o 
 -21   1  21       35.36       44.39     55.98 o 
 -19   1  21       62.76       48.01     54.27 o 
 -17   1  21        8.43       22.08     48.85 o 
 -15   1  21      245.19      335.61     60.78 o 
 -13   1  21       82.11       74.61     46.11 o 
 -11   1  21       33.58       17.45     43.20 o 
  -9   1  21     1335.32     1079.29     72.00 o 
  -7   1  21        1.00       -0.99     22.59 o 
  -5   1  21     1962.60     2164.66     75.26 o 
  -3   1  21     6131.73     6558.28    155.85 o 
  -1   1  21      555.76      797.39     31.89 o 
   1   1  21     7098.05     6329.31     91.39 o 
   3   1  21     1519.86     1622.93     41.16 o 
   5   1  21      144.34      181.52     22.92 o 
   7   1  21      418.07      311.25     28.68 o 
   9   1  21       28.77      -23.75     26.53 o 
  11   1  21      123.09      124.36     34.75 o 
  13   1  21      100.21       95.49     38.22 o 
  15   1  21       25.26        7.90     39.44 o 
  17   1  21       35.18       27.93     45.39 o 
 -22   2  21       95.54      128.24     62.32 o 
 -20   2  21      192.05      155.95     65.86 o 
 -18   2  21        0.12       26.95     49.17 o 
 -16   2  21      498.72      425.44     57.43 o 
 -14   2  21      298.99      315.34     35.32 o 
 -12   2  21      185.10      225.06     34.36 o 
 -10   2  21      391.75      363.29     35.01 o 
  -8   2  21     2090.26     1920.14     56.83 o 
  -6   2  21       94.48      106.61     30.37 o 
  -4   2  21     5120.00     4649.12     93.80 o 
  -2   2  21      444.36      492.35     28.25 o 
   0   2  21     2961.96     2610.32     80.58 o 
   2   2  21     1317.15     1166.76     43.35 o 
   4   2  21      289.21      282.63     26.46 o 
   6   2  21     1901.45     1807.59     82.54 o 
   8   2  21       15.40       16.98     31.40 o 
  10   2  21      497.41      638.19     56.26 o 
  12   2  21      534.46      585.73     56.94 o 
  14   2  21      139.39      161.18     40.16 o 
  16   2  21        3.43       36.20     39.76 o 
 -21   3  21     1292.44     1451.67     93.71 o 
 -19   3  21      235.99      233.72     78.54 o 
 -17   3  21      786.07      803.16     54.28 o 
 -15   3  21     1254.83     1306.41     65.51 o 
 -13   3  21      383.50      393.51     39.51 o 
 -11   3  21     1107.94     1065.24     53.18 o 
  -9   3  21     2513.46     2317.75    108.54 o 
  -7   3  21       81.79       68.73     30.82 o 
  -5   3  21       21.53        9.19     29.78 o 
  -3   3  21       57.09       59.34     26.55 o 
  -1   3  21      543.30      714.58     53.69 o 
   1   3  21     1155.86     1176.43     48.59 o 
   3   3  21      207.23      201.88     28.96 o 
   5   3  21     1234.32     1078.57     51.77 o 
   7   3  21      829.96      726.06     47.07 o 
   9   3  21      898.75      714.45     49.96 o 
  11   3  21     1398.97     1426.22     61.00 o 
  13   3  21     1747.85     1598.35     76.92 o 
  15   3  21        0.21       62.89     38.66 o 
 -20   4  21      848.69      827.88     60.14 o 
 -18   4  21        1.77      -53.94     37.42 o 
 -16   4  21     1115.59     1125.51     60.82 o 
 -14   4  21      489.67      554.55     59.80 o 
 -12   4  21      968.57      838.98     53.31 o 
 -10   4  21     2058.87     1867.66     69.88 o 
  -8   4  21       24.09       15.18     30.87 o 
  -6   4  21     2231.15     2117.70     62.85 o 
  -4   4  21     2642.83     2441.67     56.43 o 
  -2   4  21        0.79       23.01     27.02 o 
   0   4  21      303.72      292.65     32.58 o 
   2   4  21     1374.19     1312.15     59.00 o 
   4   4  21      662.73      763.07     61.74 o 
   6   4  21     1258.49     1168.24     53.29 o 
   8   4  21     1557.27     1332.10     56.64 o 
  10   4  21       27.86      -13.84     40.83 o 
  12   4  21      802.31      787.42     52.80 o 
  14   4  21      243.99      284.31     44.56 o 
 -17   5  21       86.09       54.71     42.52 o 
 -15   5  21      286.35      310.71     45.69 o 
 -13   5  21       10.17       21.39     37.39 o 
 -11   5  21      933.18      857.19     57.54 o 
  -9   5  21      447.92      455.84     44.63 o 
  -7   5  21        0.66       13.50     27.86 o 
  -5   5  21     3794.97     3597.40     76.81 o 
  -3   5  21     3944.80     3702.93     65.79 o 
  -1   5  21      251.95      192.87     37.78 o 
   1   5  21     2063.79     1879.96     82.24 o 
   3   5  21      770.90      714.85     64.39 o 
   5   5  21      261.92      179.16     53.61 o 
   7   5  21     1201.59     1095.68     73.34 o 
   9   5  21       35.22       72.23     53.70 o 
  11   5  21      288.06      293.67     42.04 o 
  13   5  21       72.16       39.56     38.17 o 
 -14   6  21      296.55      294.49     45.94 o 
 -12   6  21      310.99      341.39     46.75 o 
 -10   6  21      795.01      801.30     55.19 o 
  -8   6  21      918.26      948.63     57.79 o 
  -6   6  21       89.09       63.93     35.50 o 
  -4   6  21     1139.37      936.41     47.66 o 
  -2   6  21      323.67      355.94     42.97 o 
   0   6  21     1175.36     1046.21     74.93 o 
   2   6  21     1059.78      953.22     73.26 o 
   4   6  21      575.96      613.42     64.30 o 
   6   6  21     1564.65     1440.69     84.64 o 
   8   6  21       42.15        8.93     52.40 o 
  10   6  21      459.88      503.30     69.93 o 
 -11   7  21       21.43      -37.89     40.31 o 
  -9   7  21      648.60      613.87     53.65 o 
  -7   7  21       55.07      100.24     37.44 o 
  -5   7  21      248.77      238.64     51.46 o 
  -3   7  21      144.65      156.39     49.17 o 
  -1   7  21       80.14       71.89     46.76 o 
   1   7  21      391.10      390.60     62.66 o 
   3   7  21       82.30       59.70     52.72 o 
   5   7  21      724.75      694.90     74.90 o 
 -22   0  22      467.13      666.20    106.35 o 
 -20   0  22        0.84       47.72     74.72 o 
 -18   0  22      796.35      613.84     95.17 o 
 -16   0  22       45.58       14.73     64.36 o 
 -14   0  22       41.90       13.09     67.36 o 
 -12   0  22      203.28      134.17     68.45 o 
 -10   0  22      231.80      396.50     85.90 o 
  -8   0  22      363.33      388.71     47.21 o 
  -6   0  22     9637.83    10345.28    166.34 o 
  -4   0  22     5412.40     5450.92    105.93 o 
  -2   0  22     6096.39     6052.88    138.28 o 
   0   0  22    18415.64    19614.56    504.29 o 
   2   0  22      612.98      587.44     40.12 o 
   4   0  22    16696.54    16976.70    297.92 o 
   6   0  22     3360.64     3569.88     77.83 o 
   8   0  22      584.98      567.83     54.61 o 
  10   0  22        7.76       43.38     39.95 o 
  12   0  22       73.36       53.16     43.56 o 
  14   0  22      430.07      619.57     88.90 o 
  16   0  22      131.91      169.89     71.72 o 
 -21   1  22      101.78      135.60     61.22 o 
 -19   1  22      229.28      226.48     59.37 o 
 -17   1  22     1537.72     1487.71     90.11 o 
 -15   1  22       98.16      103.01     50.29 o 
 -13   1  22      395.23      436.72     69.67 o 
 -11   1  22     1345.45     1410.77     84.07 o 
  -9   1  22        1.26      -14.63     24.64 o 
  -7   1  22      180.76      250.74     24.42 o 
  -5   1  22     7306.01     7646.81    223.68 o 
  -3   1  22     1041.39     1039.14     59.77 o 
  -1   1  22    11320.75    11250.36    203.80 o 
   1   1  22      584.14      664.56     30.45 o 
   3   1  22     2976.39     3062.12     60.71 o 
   5   1  22     4136.65     3837.80     56.20 o 
   7   1  22       74.07       37.54     23.75 o 
   9   1  22      681.24      788.93     45.35 o 
  11   1  22     1458.30     1397.87     74.76 o 
  13   1  22       12.15      -26.57     35.37 o 
  15   1  22      449.99      646.37     54.01 o 
  17   1  22      123.82      102.21     68.86 o 
 -20   2  22       73.26       -1.14     56.28 o 
 -18   2  22     1528.21     1500.51    174.93 o 
 -16   2  22     2588.88     2417.63     92.75 o 
 -14   2  22       49.61       39.74     51.77 o 
 -12   2  22     4961.05     4262.23    180.49 o 
 -10   2  22     1356.04     1100.03     75.53 o 
  -8   2  22        8.94      -18.74     26.88 o 
  -6   2  22     2038.19     1859.05     55.31 o 
  -4   2  22      148.70      128.66     27.29 o 
  -2   2  22      514.47      615.94     30.79 o 
   0   2  22       44.31       42.66     23.84 o 
   2   2  22      322.67      335.99     25.18 o 
   4   2  22       55.78       30.17     22.80 o 
   6   2  22      445.26      369.48     31.49 o 
   8   2  22      204.65      295.66     59.66 o 
  10   2  22      898.40      898.72     64.38 o 
  12   2  22     2014.05     1797.70     66.89 o 
  14   2  22      141.65      129.23     39.36 o 
  16   2  22      609.85      752.97     57.36 o 
 -19   3  22        0.24       96.91     56.54 o 
 -17   3  22      787.58      795.78     72.07 o 
 -15   3  22        0.71       35.49     33.84 o 
 -13   3  22      478.69      492.62     53.76 o 
 -11   3  22     2392.96     2137.56     72.80 o 
  -9   3  22      429.35      418.62     42.36 o 
  -7   3  22     2460.13     2166.06     60.56 o 
  -5   3  22      134.86      162.37     28.85 o 
  -3   3  22      819.03      675.61     37.84 o 
  -1   3  22      563.87      598.12     41.00 o 
   1   3  22      653.66      733.08     41.19 o 
   3   3  22      257.16      305.97     39.01 o 
   5   3  22       13.62       15.06     24.49 o 
   7   3  22      996.92      941.30     52.97 o 
   9   3  22        7.75       46.14     32.24 o 
  11   3  22      468.15      377.33     43.51 o 
  13   3  22      125.84      188.40     40.88 o 
  15   3  22      416.80      428.51     49.20 o 
 -18   4  22       88.44      131.78     43.47 o 
 -16   4  22       29.77       -7.47     36.96 o 
 -14   4  22        0.15       -3.49     35.62 o 
 -12   4  22      137.61      122.94     36.67 o 
 -10   4  22      191.14      261.33     38.05 o 
  -8   4  22      114.35       96.20     34.82 o 
  -6   4  22      254.90      304.14     38.42 o 
  -4   4  22      297.35      209.85     31.40 o 
  -2   4  22      367.16      341.94     33.53 o 
   0   4  22     1585.43     1433.64     64.84 o 
   2   4  22      486.39      456.93     44.06 o 
   4   4  22       27.72       62.39     43.86 o 
   6   4  22     1068.81      987.78     69.31 o 
   8   4  22       88.19       69.04     34.22 o 
  10   4  22        3.67      -17.26     30.97 o 
  12   4  22        0.03       14.99     34.46 o 
  14   4  22       82.87       58.64     39.62 o 
 -17   5  22       13.47      -45.22     40.35 o 
 -15   5  22       37.78       35.38     42.55 o 
 -13   5  22      555.98      613.07     52.92 o 
 -11   5  22        0.05       14.41     35.91 o 
  -9   5  22      553.42      542.34     46.54 o 
  -7   5  22      195.52      161.08     36.26 o 
  -5   5  22        9.85       50.45     33.95 o 
  -3   5  22      332.08      329.02     33.99 o 
  -1   5  22       24.15       16.42     35.87 o 
   1   5  22        4.75       28.88     33.17 o 
   3   5  22      239.34      289.33     80.17 o 
   5   5  22       59.29        4.60     47.51 o 
   7   5  22       14.41       38.80     47.05 o 
   9   5  22      821.86      858.30     73.37 o 
  11   5  22        4.49      -31.08     49.17 o 
 -14   6  22       62.04       43.57     41.05 o 
 -12   6  22      111.20      126.20     42.47 o 
 -10   6  22      118.47       88.13     50.08 o 
  -8   6  22      362.95      457.16     46.53 o 
  -6   6  22       64.10       57.41     36.75 o 
  -4   6  22        0.71       31.52     35.10 o 
  -2   6  22      474.11      415.97     45.35 o 
   0   6  22      247.09      243.53     77.45 o 
   2   6  22       46.12       39.16     46.34 o 
   4   6  22        5.05       43.20     51.67 o 
   6   6  22       41.87      101.24     54.47 o 
   8   6  22      233.91      201.79     59.32 o 
  10   6  22       27.57      -25.23     53.70 o 
  -9   7  22       10.45        9.42     41.24 o 
  -7   7  22       68.20       70.41     38.36 o 
  -5   7  22      173.80      150.71     53.88 o 
  -3   7  22       48.92       29.67     44.20 o 
  -1   7  22      116.20       72.71     50.99 o 
   1   7  22      185.84      212.19     55.37 o 
   3   7  22      188.53      188.82     56.74 o 
   5   7  22      466.14      507.55     69.65 o 
 -21   1  23        0.45       71.02     60.22 o 
 -19   1  23      113.73      182.75     58.54 o 
 -17   1  23       65.99      102.91     63.27 o 
 -15   1  23      440.14      381.92     56.87 o 
 -13   1  23      637.27      750.16     66.90 o 
 -11   1  23     1210.50     1219.08     81.33 o 
  -9   1  23       19.80       -4.39     44.91 o 
  -7   1  23      116.83       69.51     25.54 o 
  -5   1  23        2.16       47.38     22.44 o 
  -3   1  23     2202.49     2226.06     46.69 o 
  -1   1  23     3348.87     3458.65     53.01 o 
   1   1  23     1903.49     1910.45     41.53 o 
   3   1  23     2955.22     2922.73     59.90 o 
   5   1  23     2811.36     2799.48     58.27 o 
   7   1  23      538.36      636.01     33.67 o 
   9   1  23      159.31      236.91     33.50 o 
  11   1  23      147.57       60.74     34.04 o 
  13   1  23      122.53       82.15     39.46 o 
  15   1  23        3.52       28.31     36.94 o 
  17   1  23       75.50       52.65     49.82 o 
 -20   2  23      567.16      706.76     73.21 o 
 -18   2  23      108.93       97.35     80.45 o 
 -16   2  23      348.26      418.34     59.63 o 
 -14   2  23      908.64      990.50     92.85 o 
 -12   2  23      290.17      258.00     54.40 o 
 -10   2  23      162.75      161.64     32.77 o 
  -8   2  23        7.82        8.46     29.03 o 
  -6   2  23       34.66       75.20     27.57 o 
  -4   2  23     1122.43      961.12     45.68 o 
  -2   2  23     3123.42     2963.39     58.87 o 
   0   2  23      436.72      339.55     28.38 o 
   2   2  23      936.68      829.74     38.91 o 
   4   2  23     1680.06     1529.25    109.31 o 
   6   2  23      146.29      124.51     27.34 o 
   8   2  23      586.85      569.13     43.48 o 
  10   2  23      891.76      839.31     63.32 o 
  12   2  23      493.66      574.95     48.98 o 
  14   2  23      281.91      322.81     45.54 o 
  16   2  23        2.83        4.68     41.05 o 
 -19   3  23      753.15      698.84     94.08 o 
 -17   3  23      216.12      125.64    115.90 o 
 -15   3  23      736.79      651.98     47.39 o 
 -13   3  23     3538.07     3204.81     73.58 o 
 -11   3  23      428.27      527.07     57.58 o 
  -9   3  23     1034.27      912.57     54.92 o 
  -7   3  23     1121.66      966.95     50.75 o 
  -5   3  23       26.24       42.40     27.68 o 
  -3   3  23      344.18      342.75     33.47 o 
  -1   3  23      345.14      276.27     31.56 o 
   1   3  23        9.24       31.04     33.47 o 
   3   3  23     1072.31      997.47     54.63 o 
   5   3  23       86.22       73.49     33.80 o 
   7   3  23     1393.09     1232.54     98.01 o 
   9   3  23      192.38       93.58     33.83 o 
  11   3  23      283.89      186.38     38.63 o 
  13   3  23      117.35      178.27     42.94 o 
  15   3  23      874.84      940.86     62.89 o 
 -18   4  23      557.47      603.37     76.78 o 
 -16   4  23       11.08       -1.62     38.79 o 
 -14   4  23      466.16      521.81     50.14 o 
 -12   4  23      950.48      852.10     52.79 o 
 -10   4  23      969.37      826.02     83.62 o 
  -8   4  23     3467.63     2840.95     69.27 o 
  -6   4  23       17.06       29.79     32.92 o 
  -4   4  23     1775.53     1591.40     65.26 o 
  -2   4  23     2810.97     2741.10     65.06 o 
   0   4  23       70.63       59.93     34.08 o 
   2   4  23      979.26      989.45     56.83 o 
   4   4  23      336.66      361.73     55.03 o 
   6   4  23        9.35       35.69     47.62 o 
   8   4  23        3.94       58.42     47.85 o 
  10   4  23      459.23      374.34     42.67 o 
  12   4  23       55.89       93.99     38.32 o 
  14   4  23      445.48      407.47     50.34 o 
 -17   5  23      111.23       97.73     45.87 o 
 -15   5  23       10.14      -51.85     38.09 o 
 -13   5  23      701.79      761.40     56.32 o 
 -11   5  23      134.67      103.21     39.72 o 
  -9   5  23      928.83      891.29     57.33 o 
  -7   5  23      714.88      690.37     46.42 o 
  -5   5  23       48.47       86.75     30.91 o 
  -3   5  23     2669.30     2351.73     67.62 o 
  -1   5  23      822.18      760.83     52.24 o 
   1   5  23       58.87       24.47     34.06 o 
   3   5  23     1124.14     1173.41     78.96 o 
   5   5  23      890.23      852.52     69.46 o 
   7   5  23      225.73      270.57     57.56 o 
   9   5  23      356.21      343.87     86.44 o 
  11   5  23       29.82       15.01     52.77 o 
 -14   6  23      126.72      170.40     50.66 o 
 -12   6  23      328.21      264.81     46.46 o 
 -10   6  23       27.07       56.18     40.25 o 
  -8   6  23      337.31      311.20     42.21 o 
  -6   6  23      402.22      445.87     46.02 o 
  -4   6  23       40.47       -8.75     34.11 o 
  -2   6  23      416.01      476.15     48.16 o 
   0   6  23      206.13      204.42     52.25 o 
   2   6  23      560.29      571.36     62.47 o 
   4   6  23      878.39      842.83     71.75 o 
   6   6  23      111.72       89.51     57.49 o 
   8   6  23     1019.38      994.54     82.85 o 
  -9   7  23      111.73       89.81     40.88 o 
  -7   7  23      163.52      131.08     48.00 o 
  -5   7  23       48.58       79.86     38.79 o 
  -3   7  23       20.42       34.97     49.03 o 
  -1   7  23      155.49      127.30     50.21 o 
   1   7  23        2.69      -45.91     46.59 o 
   3   7  23      291.03      215.51     66.95 o 
 -20   0  24      963.59     1051.24    127.08 o 
 -18   0  24       25.72      155.98     85.63 o 
 -16   0  24      922.75      896.08    109.90 o 
 -14   0  24        6.31       45.54     70.90 o 
 -12   0  24     1096.35     1054.52    117.80 o 
 -10   0  24      199.28      169.07     71.17 o 
  -8   0  24      606.45      642.89     84.13 o 
  -6   0  24        5.55        6.12     40.80 o 
  -4   0  24     8276.29     8347.94    177.12 o 
  -2   0  24      351.35      448.21     35.97 o 
   0   0  24     1318.33     1457.69     53.62 o 
   2   0  24     6629.54     6765.81    212.03 o 
   4   0  24     1317.30     1183.23     54.11 o 
   6   0  24     4584.24     4571.25    166.89 o 
   8   0  24     1224.51     1208.13     71.62 o 
  10   0  24       22.04       58.26     44.41 o 
  12   0  24      656.80      708.44     62.14 o 
  14   0  24      186.15      295.88     72.81 o 
  16   0  24      576.27      605.66     88.35 o 
 -21   1  24      541.21      536.51     74.73 o 
 -19   1  24      375.59      384.21     64.38 o 
 -17   1  24      873.53      885.91    137.98 o 
 -15   1  24      925.95      948.14     79.30 o 
 -13   1  24      148.88      153.21     53.84 o 
 -11   1  24      946.15      818.32     70.43 o 
  -9   1  24     2227.84     1956.64     87.67 o 
  -7   1  24        9.48       22.71     34.78 o 
  -5   1  24     1084.68     1107.99     40.18 o 
  -3   1  24     2060.42     2207.88     70.10 o 
  -1   1  24        1.58       28.79     23.29 o 
   1   1  24     2506.24     2529.74     43.52 o 
   3   1  24      197.98      212.69     23.34 o 
   5   1  24      642.91      682.85     36.31 o 
   7   1  24     1275.31     1216.42     42.09 o 
   9   1  24      707.37      752.37     44.72 o 
  11   1  24      661.04      797.06     53.46 o 
  13   1  24      546.97      617.32     53.63 o 
  15   1  24       16.20       54.32     40.83 o 
 -20   2  24      142.32      129.16     60.69 o 
 -18   2  24        3.61       40.29     56.12 o 
 -16   2  24     1419.14     1449.69     87.05 o 
 -14   2  24     2209.88     2284.94    116.17 o 
 -12   2  24       13.49       55.28     48.18 o 
 -10   2  24     3797.85     3189.35    220.75 o 
  -8   2  24     1904.36     1602.56     54.21 o 
  -6   2  24      100.07      146.17     29.39 o 
  -4   2  24     4450.50     4026.94    118.20 o 
  -2   2  24        1.10      -19.83     26.55 o 
   0   2  24      752.20      804.07     38.36 o 
   2   2  24       35.68       62.06     24.23 o 
   4   2  24      496.61      482.19     40.95 o 
   6   2  24      342.28      379.17     34.24 o 
   8   2  24        4.55       -6.88     30.41 o 
  10   2  24        0.89       20.02     33.98 o 
  12   2  24      251.58      234.82     55.61 o 
  14   2  24      448.10      430.56     49.98 o 
 -19   3  24      163.71      203.77     59.68 o 
 -17   3  24       18.00       45.06     52.61 o 
 -15   3  24      151.79      241.03     55.96 o 
 -13   3  24      139.01      158.29     36.80 o 
 -11   3  24      427.14      435.10     40.56 o 
  -9   3  24     1127.13     1046.56     52.41 o 
  -7   3  24       22.05       -7.23     29.88 o 
  -5   3  24     4569.19     4060.12    141.99 o 
  -3   3  24       11.38        4.04     27.37 o 
  -1   3  24      443.58      449.63     34.50 o 
   1   3  24      558.88      621.10     46.49 o 
   3   3  24       74.25       44.70     32.70 o 
   5   3  24      128.34      150.78     37.36 o 
   7   3  24      152.67      185.07     35.58 o 
   9   3  24       12.59      -21.23     30.51 o 
  11   3  24        1.78       38.03     34.99 o 
  13   3  24      110.97       75.23     38.67 o 
 -18   4  24        2.63      -32.90     56.44 o 
 -16   4  24       47.21       21.05     39.37 o 
 -14   4  24       21.76       35.74     37.84 o 
 -12   4  24        0.11       18.51     35.16 o 
 -10   4  24       72.41       49.97     36.68 o 
  -8   4  24      703.82      788.68     80.08 o 
  -6   4  24      211.92      256.78     33.02 o 
  -4   4  24       65.34      106.52     30.25 o 
  -2   4  24       31.27       82.14     31.60 o 
   0   4  24       94.17       73.60     34.00 o 
   2   4  24     1303.49     1273.16     60.88 o 
   4   4  24      121.41       73.52     48.92 o 
   6   4  24        3.75      -23.32     50.13 o 
   8   4  24      394.08      425.30     58.13 o 
  10   4  24        2.63      -44.99     60.13 o 
  12   4  24      177.01      211.67     41.67 o 
 -15   5  24       11.26       14.11     42.41 o 
 -13   5  24        8.97       -8.07     40.08 o 
 -11   5  24       44.22       73.76     39.06 o 
  -9   5  24      133.27      181.83     39.48 o 
  -7   5  24      360.72      333.19     41.20 o 
  -5   5  24      429.05      421.55     37.74 o 
  -3   5  24      473.30      425.43     43.65 o 
  -1   5  24      539.89      515.67     46.73 o 
   1   5  24      147.91      199.56     53.40 o 
   3   5  24       73.04       62.90     48.72 o 
   5   5  24       17.11       22.91     50.20 o 
   7   5  24      533.76      535.76     67.58 o 
   9   5  24       16.78       97.00     58.22 o 
  11   5  24      288.85      389.44     63.29 o 
 -12   6  24       61.75      122.34     44.08 o 
 -10   6  24       21.14       62.03     42.00 o 
  -8   6  24       61.29       12.27     36.63 o 
  -6   6  24      201.27      217.75     34.78 o 
  -4   6  24      152.67      181.17     40.24 o 
  -2   6  24        6.11      -10.14     36.24 o 
   0   6  24      413.51      447.53     64.08 o 
   2   6  24       95.24      115.77     52.96 o 
   4   6  24        0.58       45.12     51.20 o 
   6   6  24       43.75       73.94     57.49 o 
   8   6  24       17.73      -51.94     57.79 o 
  -7   7  24       49.96      -19.76     46.35 o 
  -5   7  24       27.15       16.57     38.23 o 
  -3   7  24       49.20       15.58     46.84 o 
  -1   7  24        3.80      -67.73     47.18 o 
   1   7  24        1.13      -72.88     48.59 o 
 -21   1  25      322.21      453.18     73.30 o 
 -19   1  25        9.55       62.31     56.97 o 
 -17   1  25      328.45      461.88     66.77 o 
 -15   1  25      125.92       99.38     51.46 o 
 -13   1  25      899.16      901.57     76.49 o 
 -11   1  25      606.81      550.79     59.00 o 
  -9   1  25     2317.19     2409.81    102.71 o 
  -7   1  25        1.56       21.14     36.41 o 
  -5   1  25       58.70       57.32     31.02 o 
  -3   1  25       83.92      100.31     25.35 o 
  -1   1  25      410.73      368.57     28.69 o 
   1   1  25     1293.81     1323.42     41.62 o 
   3   1  25     1903.51     1807.31     39.87 o 
   5   1  25     1011.59     1140.82     41.76 o 
   7   1  25      549.43      666.73     35.21 o 
   9   1  25      105.98      171.23     33.46 o 
  11   1  25      563.54      720.65     53.71 o 
  13   1  25       13.41       30.61     36.67 o 
  15   1  25      101.91       58.92     41.33 o 
 -20   2  25       14.83       21.90     59.24 o 
 -18   2  25      781.30      808.84     77.25 o 
 -16   2  25      385.90      405.60     66.28 o 
 -14   2  25      459.38      457.11     61.78 o 
 -12   2  25     1285.32     1231.05    130.35 o 
 -10   2  25       84.33      117.61     47.56 o 
  -8   2  25      606.06      553.04     45.70 o 
  -6   2  25      515.23      503.44     34.43 o 
  -4   2  25       95.99      107.73     28.88 o 
  -2   2  25      109.35      132.33     29.49 o 
   0   2  25     1403.46     1414.66     50.12 o 
   2   2  25      986.10      808.65     44.25 o 
   4   2  25      809.52      781.14     43.97 o 
   6   2  25      343.26      288.38     31.39 o 
   8   2  25        0.39       32.45     32.68 o 
  10   2  25      652.01      670.09     53.72 o 
  12   2  25      245.83      284.12     45.32 o 
  14   2  25       33.73       35.77     38.83 o 
 -19   3  25      136.64      112.41     73.63 o 
 -17   3  25      607.83      669.84     73.70 o 
 -15   3  25      227.20      304.79     63.13 o 
 -13   3  25      752.53      848.26    102.67 o 
 -11   3  25     3058.56     2526.40    200.63 o 
  -9   3  25      412.02      464.96     41.05 o 
  -7   3  25      132.75      107.79     29.72 o 
  -5   3  25     1357.53     1251.12     49.83 o 
  -3   3  25      140.36      151.34     30.18 o 
  -1   3  25     1755.96     1742.84     63.92 o 
   1   3  25       52.02       15.29     33.31 o 
   3   3  25      590.91      586.23     44.63 o 
   5   3  25     1058.72      938.31     53.01 o 
   7   3  25      559.99      662.83     88.49 o 
   9   3  25       73.27       50.95     31.64 o 
  11   3  25       49.28       19.99     36.18 o 
  13   3  25       97.46      104.09     39.58 o 
 -16   4  25      301.38      270.99     64.34 o 
 -14   4  25       28.60       79.81     38.58 o 
 -12   4  25      748.06      696.24     50.55 o 
 -10   4  25      551.59      699.92     52.06 o 
  -8   4  25      415.07      418.48     47.72 o 
  -6   4  25     3167.35     2870.90    111.48 o 
  -4   4  25      606.22      581.00     39.79 o 
  -2   4  25     2089.21     1857.91     55.01 o 
   0   4  25     2370.19     2409.38     71.32 o 
   2   4  25      143.82      190.25     39.34 o 
   4   4  25     1069.74     1077.12     74.71 o 
   6   4  25       85.77       87.81     50.50 o 
   8   4  25      194.86      254.60     55.29 o 
  10   4  25        8.30       -1.43     49.29 o 
  12   4  25       15.55       16.03     54.38 o 
 -15   5  25      138.41      155.35     46.19 o 
 -13   5  25       41.05       29.35     40.76 o 
 -11   5  25      577.13      535.98     52.54 o 
  -9   5  25       83.89       81.71     37.05 o 
  -7   5  25     1454.86     1276.67     60.50 o 
  -5   5  25      547.04      613.97     41.62 o 
  -3   5  25      106.68       72.89     37.58 o 
  -1   5  25     2166.27     1896.49     71.18 o 
   1   5  25      256.18      265.06     42.77 o 
   3   5  25      261.42      276.34     57.21 o 
   5   5  25      591.13      628.81     67.14 o 
   7   5  25       75.72       94.16     56.09 o 
   9   5  25        3.18      -38.76     49.53 o 
 -12   6  25      688.70      703.95     58.77 o 
 -10   6  25      140.74      158.26     42.40 o 
  -8   6  25       42.98       10.68     37.69 o 
  -6   6  25      318.42      253.85     40.69 o 
  -4   6  25        0.77       -6.42     38.20 o 
  -2   6  25        1.18       12.00     39.39 o 
   0   6  25       36.42      -27.24     45.57 o 
   2   6  25       43.78       52.50     52.69 o 
   4   6  25       45.00        1.56     52.25 o 
   6   6  25      672.05      687.25     82.49 o 
 -20   0  26       97.88      154.35     99.81 o 
 -18   0  26     1713.80     1860.06    142.89 o 
 -16   0  26      222.89      342.51     97.90 o 
 -14   0  26     1012.50      992.07    116.17 o 
 -12   0  26      708.27      970.80    115.62 o 
 -10   0  26     2979.81     2927.67    140.98 o 
  -8   0  26     2002.54     2025.07    123.67 o 
  -6   0  26      387.75      423.68     52.02 o 
  -4   0  26     1104.34     1154.17     69.13 o 
  -2   0  26     1491.55     1596.35     71.13 o 
   0   0  26      485.77      618.63     41.23 o 
   2   0  26      294.94      370.75     37.38 o 
   4   0  26     2272.50     1972.06     71.56 o 
   6   0  26      802.62      820.36     67.88 o 
   8   0  26      791.68      798.82     65.93 o 
  10   0  26     1006.08     1002.21     70.93 o 
  12   0  26        2.50       24.21     57.27 o 
  14   0  26      814.12      928.53    103.08 o 
 -19   1  26      621.55      769.77     81.73 o 
 -17   1  26      722.05      870.06     80.12 o 
 -15   1  26      674.42      707.12     74.50 o 
 -13   1  26     1068.62     1115.33     80.28 o 
 -11   1  26      299.97      287.91     53.51 o 
  -9   1  26     2660.63     2612.36     83.99 o 
  -7   1  26     1392.86     1422.50     63.92 o 
  -5   1  26        6.88       25.49     34.41 o 
  -3   1  26     1563.38     1571.59     51.51 o 
  -1   1  26      396.31      441.55     30.35 o 
   1   1  26       87.60      116.86     25.52 o 
   3   1  26     1956.72     1870.66     40.45 o 
   5   1  26      229.73      219.78     27.37 o 
   7   1  26      266.58      357.69     36.11 o 
   9   1  26      375.04      408.36     39.16 o 
  11   1  26      113.37       84.58     36.54 o 
  13   1  26      142.35      201.27     43.88 o 
 -18   2  26      143.90       77.17     60.12 o 
 -16   2  26      118.75      208.45     63.28 o 
 -14   2  26      469.58      432.13     61.66 o 
 -12   2  26     1584.79     1502.06     85.85 o 
 -10   2  26       15.74       72.67     51.21 o 
  -8   2  26     2406.34     2233.27    108.01 o 
  -6   2  26     2447.90     2282.15    119.69 o 
  -4   2  26      139.82      118.55     29.45 o 
  -2   2  26     3404.80     3354.44     74.55 o 
   0   2  26       64.08       65.35     28.32 o 
   2   2  26      581.15      641.36     38.75 o 
   4   2  26      281.00      294.24     34.06 o 
   6   2  26      184.87      180.20     37.94 o 
   8   2  26     1118.33     1083.19    100.71 o 
  10   2  26       75.90      144.54     38.37 o 
  12   2  26       26.83       35.44     37.99 o 
  14   2  26       42.36      -24.80     37.67 o 
 -17   3  26       16.63       31.37     56.10 o 
 -15   3  26       18.91       -6.12     50.59 o 
 -13   3  26       17.86        7.77     52.15 o 
 -11   3  26       79.11      105.57     34.54 o 
  -9   3  26       16.37       15.51     32.16 o 
  -7   3  26      795.26      795.29     46.80 o 
  -5   3  26        7.67       -0.17     28.60 o 
  -3   3  26     1749.18     1673.38     61.09 o 
  -1   3  26     1557.79     1500.52     68.21 o 
   1   3  26      268.16      303.68     40.23 o 
   3   3  26     1080.63     1133.12     57.09 o 
   5   3  26        0.65       13.08     35.26 o 
   7   3  26      502.43      619.81     63.51 o 
   9   3  26       55.02       49.87     48.06 o 
  11   3  26       23.06       27.78     37.09 o 
  13   3  26        9.53      -18.06     35.98 o 
 -16   4  26       10.68       23.43     57.70 o 
 -14   4  26       33.97       21.00     53.32 o 
 -12   4  26       25.82      -32.10     34.42 o 
 -10   4  26        9.27       28.80     38.48 o 
  -8   4  26        1.18      -12.42     33.67 o 
  -6   4  26      322.49      413.95     44.44 o 
  -4   4  26      339.51      365.43     37.38 o 
  -2   4  26        0.55      -14.62     33.82 o 
   0   4  26        0.63       56.38     44.30 o 
   2   4  26      136.75      103.37     39.12 o 
   4   4  26       45.08      -15.23     46.43 o 
   6   4  26      242.99      296.95     65.04 o 
   8   4  26      207.86      222.31     56.31 o 
  10   4  26       37.04       84.01     50.57 o 
 -13   5  26       49.42       12.92     49.60 o 
 -11   5  26        0.92        4.29     36.41 o 
  -9   5  26        0.03      -42.15     34.25 o 
  -7   5  26       65.61       55.75     31.56 o 
  -5   5  26       55.99       69.17     31.96 o 
  -3   5  26      631.87      600.72     49.36 o 
  -1   5  26      171.67      231.34     42.78 o 
   1   5  26      138.71      200.68     44.76 o 
   3   5  26      147.67      127.40     54.50 o 
   5   5  26        0.39      -73.01     48.67 o 
   7   5  26      177.46      189.71     58.54 o 
   9   5  26       29.45       22.94     53.69 o 
 -10   6  26        1.47      -10.63     39.85 o 
  -8   6  26       16.95      -17.08     37.98 o 
  -6   6  26       73.22       93.86     38.87 o 
  -4   6  26       13.68       19.70     38.87 o 
  -2   6  26      168.23      180.37     42.45 o 
   0   6  26       18.92      -15.25     44.33 o 
   2   6  26      340.86      346.27     60.77 o 
   4   6  26      278.46      279.27     64.73 o 
 -19   1  27      392.43      499.35     77.83 o 
 -17   1  27       14.51       59.86     59.12 o 
 -15   1  27      305.82      399.51     74.31 o 
 -13   1  27        0.22       46.40     53.00 o 
 -11   1  27      406.68      471.76     65.24 o 
  -9   1  27       75.47       67.59     38.27 o 
  -7   1  27     1454.83     1302.91     62.89 o 
  -5   1  27      117.87      198.75     38.08 o 
  -3   1  27       37.84       89.27     34.93 o 
  -1   1  27      442.98      466.27     30.53 o 
   1   1  27       31.80       48.15     24.49 o 
   3   1  27       22.29       13.54     27.58 o 
   5   1  27       30.01       26.61     24.56 o 
   7   1  27      124.52      150.14     32.38 o 
   9   1  27      623.70      684.72     44.02 o 
  11   1  27        2.72       26.67     37.26 o 
  13   1  27      178.17      225.19     42.54 o 
 -18   2  27       24.21       16.01     58.15 o 
 -16   2  27      849.34      762.34     73.58 o 
 -14   2  27      450.04      507.65     69.30 o 
 -12   2  27       69.63       63.43     53.76 o 
 -10   2  27      840.09      861.12    103.49 o 
  -8   2  27        6.83       35.66     37.33 o 
  -6   2  27      194.91      168.26     30.64 o 
  -4   2  27      303.87      276.42     32.77 o 
  -2   2  27       13.18       55.03     28.99 o 
   0   2  27        7.20       21.23     27.79 o 
   2   2  27      581.32      657.06     45.13 o 
   4   2  27      197.78      176.72     31.85 o 
   6   2  27      606.75      686.76     48.56 o 
   8   2  27       11.49       61.44     47.04 o 
  10   2  27       25.94      -43.84     33.12 o 
  12   2  27       68.76       68.36     40.22 o 
 -17   3  27      379.11      388.83     67.30 o 
 -15   3  27      483.47      486.76     67.44 o 
 -13   3  27      175.60      174.92     58.52 o 
 -11   3  27      542.11      656.23     72.68 o 
  -9   3  27     1071.76      901.22    101.24 o 
  -7   3  27      315.80      441.57     43.53 o 
  -5   3  27       78.08       84.45     30.42 o 
  -3   3  27     3729.83     3733.20    114.85 o 
  -1   3  27      103.05      118.90     36.85 o 
   1   3  27     2303.95     2329.40     69.37 o 
   3   3  27      312.46      283.30     40.49 o 
   5   3  27      556.77      478.86     45.58 o 
   7   3  27      269.22      349.68     58.51 o 
   9   3  27       67.86       83.98     51.79 o 
  11   3  27      313.35      322.45    130.62 o 
 -16   4  27       98.93       34.77     55.98 o 
 -14   4  27      128.81      166.60     60.58 o 
 -12   4  27       10.47      -10.61     33.82 o 
 -10   4  27      234.70      255.08     40.42 o 
  -8   4  27      654.48      739.79     44.08 o 
  -6   4  27        1.22       -3.59     30.51 o 
  -4   4  27     2067.65     1919.31    101.59 o 
  -2   4  27      699.23      727.04     50.41 o 
   0   4  27     1373.75     1335.08     63.97 o 
   2   4  27     1737.28     1744.63     66.37 o 
   4   4  27        0.09       12.06     47.17 o 
   6   4  27     1624.60     1802.31     86.51 o 
   8   4  27       26.75       42.00     49.17 o 
  10   4  27      155.28      216.22     56.89 o 
 -13   5  27      227.21      214.18     46.88 o 
 -11   5  27      118.98       95.93     38.95 o 
  -9   5  27      459.78      445.16     55.31 o 
  -7   5  27       12.18        6.54     30.94 o 
  -5   5  27      857.52      829.16     55.14 o 
  -3   5  27      539.26      544.89     47.58 o 
  -1   5  27      317.36      309.10     43.15 o 
   1   5  27     1323.90     1413.90     94.09 o 
   3   5  27      112.63      119.81     63.13 o 
   5   5  27       58.50       59.47     49.59 o 
   7   5  27      634.58      658.16     70.57 o 
  -8   6  27      303.02      278.28     40.07 o 
  -6   6  27      418.28      337.00     46.65 o 
  -4   6  27      244.97      205.73     48.76 o 
  -2   6  27        5.21        4.30     39.97 o 
   0   6  27      114.30      136.07     53.19 o 
   2   6  27        7.45        4.91     52.06 o 
 -18   0  28       26.66       -3.55     84.81 o 
 -16   0  28     1714.00     1978.41    145.89 o 
 -14   0  28      649.96      737.64    103.35 o 
 -12   0  28     1658.36     1448.02    122.17 o 
 -10   0  28     2956.83     3106.28    149.16 o 
  -8   0  28     3659.91     3276.72    139.08 o 
  -6   0  28      315.98      398.82     52.95 o 
  -4   0  28        1.23      -17.94     38.77 o 
  -2   0  28     1795.01     2135.42    116.58 o 
   0   0  28      652.03      740.58     58.02 o 
   2   0  28      333.79      345.16     47.41 o 
   4   0  28     1088.42     1148.44     68.27 o 
   6   0  28      345.08      419.85     54.63 o 
   8   0  28      325.36      296.78     73.90 o 
  10   0  28      332.86      480.91     59.17 o 
  12   0  28      373.19      390.52     59.28 o 
 -19   1  28        8.07      101.73     67.86 o 
 -17   1  28      826.21      858.56     84.81 o 
 -15   1  28      593.48      794.74     74.76 o 
 -13   1  28      499.06      530.42     66.70 o 
 -11   1  28     1900.40     1989.93    108.29 o 
  -9   1  28       12.81       11.81     39.03 o 
  -7   1  28     1252.47     1293.28     63.52 o 
  -5   1  28     1624.22     1649.12     62.90 o 
  -3   1  28      169.49      168.11     38.53 o 
  -1   1  28      473.86      587.08     33.24 o 
   1   1  28      510.55      611.23     33.51 o 
   3   1  28        2.71       13.54     28.69 o 
   5   1  28     1903.17     1984.14     55.57 o 
   7   1  28       51.46       40.05     30.53 o 
   9   1  28      150.78      172.13     37.83 o 
  11   1  28      137.16      206.95     43.42 o 
  13   1  28       86.52      116.35     40.79 o 
 -18   2  28      438.71      527.19     73.05 o 
 -16   2  28       36.18      -21.91     54.27 o 
 -14   2  28      202.98      262.99     69.40 o 
 -12   2  28      207.24      199.33     57.06 o 
 -10   2  28      755.84      807.49     57.24 o 
  -8   2  28      124.61      151.72     41.70 o 
  -6   2  28      753.40      849.09     56.27 o 
  -4   2  28     2310.45     2342.37     57.54 o 
  -2   2  28        9.90        5.89     28.23 o 
   0   2  28     2007.39     2015.32     54.95 o 
   2   2  28      940.51      999.46     56.44 o 
   4   2  28      620.08      692.62     41.75 o 
   6   2  28      928.61     1098.91     56.00 o 
   8   2  28      269.07      256.69     65.58 o 
  10   2  28      576.28      543.56     48.55 o 
  12   2  28       19.33       45.75     38.89 o 
 -17   3  28       17.31       87.39     59.31 o 
 -15   3  28        0.74        6.20     55.52 o 
 -13   3  28       14.52       18.75     51.94 o 
 -11   3  28        4.23      -16.82     51.70 o 
  -9   3  28       21.55       32.05     39.54 o 
  -7   3  28       62.86       50.04     30.18 o 
  -5   3  28      390.37      405.46     36.84 o 
  -3   3  28      228.21      245.33     34.44 o 
  -1   3  28      541.83      547.61     44.98 o 
   1   3  28     1244.13     1284.84     61.39 o 
   3   3  28      243.57      274.98     41.48 o 
   5   3  28      996.42     1192.00     57.79 o 
   7   3  28      121.51      207.83     54.54 o 
   9   3  28      439.46      542.39     68.04 o 
  11   3  28      194.12      284.59     99.13 o 
 -14   4  28       65.88       38.59     53.08 o 
 -12   4  28       23.06      -50.82     56.99 o 
 -10   4  28       49.30       48.04     36.46 o 
  -8   4  28       46.69       51.27     32.49 o 
  -6   4  28        4.18        6.45     31.10 o 
  -4   4  28       59.27       68.15     31.62 o 
  -2   4  28      234.90      243.38     40.75 o 
   0   4  28       88.92       85.15     38.19 o 
   2   4  28       67.68       83.25     38.73 o 
   4   4  28      131.39      124.16     50.89 o 
   6   4  28       44.80       33.24     54.15 o 
   8   4  28        8.67       -1.66     50.02 o 
 -11   5  28       89.75       80.35     40.75 o 
  -9   5  28       78.91       83.10     33.17 o 
  -7   5  28       71.33       75.59     33.56 o 
  -5   5  28       58.14       63.57     39.05 o 
  -3   5  28      246.83      256.16     43.86 o 
  -1   5  28        7.56      104.56    112.96 o 
   1   5  28      160.12      212.93     44.11 o 
   3   5  28        2.33        2.82     50.04 o 
   5   5  28      796.27      905.15     74.99 o 
  -6   6  28        5.08        1.08     39.40 o 
  -4   6  28        0.06       55.94     42.03 o 
  -2   6  28        0.56       21.84     41.96 o 
   0   6  28      125.24       71.04     54.44 o 
 -17   1  29      217.92      338.14     69.08 o 
 -15   1  29      105.44      217.67     62.20 o 
 -13   1  29       46.30        4.78     54.46 o 
 -11   1  29      523.30      529.09     65.95 o 
  -9   1  29       87.36       95.83     41.60 o 
  -7   1  29       13.21       39.86     40.00 o 
  -5   1  29      251.06      321.42     42.40 o 
  -3   1  29      659.89      714.86     50.33 o 
  -1   1  29        5.38       10.88     33.41 o 
   1   1  29      784.25      850.46     40.61 o 
   3   1  29      258.27      365.17     36.69 o 
   5   1  29       41.24       72.10     34.20 o 
   7   1  29       28.04       59.79     39.21 o 
   9   1  29       25.78        6.08     30.41 o 
  11   1  29       89.71       92.59     39.51 o 
 -16   2  29        3.21       59.15     63.42 o 
 -14   2  29      254.33      234.47     71.45 o 
 -12   2  29      411.16      488.30     66.50 o 
 -10   2  29        0.57       32.83     38.63 o 
  -8   2  29      482.30      417.98     47.61 o 
  -6   2  29      361.83      480.06     47.93 o 
  -4   2  29      211.47      252.52     44.29 o 
  -2   2  29     1291.54     1395.64     51.28 o 
   0   2  29        1.02       36.78     34.77 o 
   2   2  29       48.58      106.58     36.99 o 
   4   2  29      230.77      293.64     42.21 o 
   6   2  29       29.89       12.03     36.07 o 
   8   2  29       38.39       56.37     48.67 o 
  10   2  29       11.42      -18.69     50.50 o 
 -15   3  29      550.57      604.49     77.22 o 
 -13   3  29      406.94      517.58    106.35 o 
 -11   3  29       38.80       53.54     56.21 o 
  -9   3  29      651.31      656.42     53.65 o 
  -7   3  29      317.54      357.48     47.33 o 
  -5   3  29      289.00      327.41     35.47 o 
  -3   3  29       34.37       43.80     30.82 o 
  -1   3  29     1684.36     1623.32     62.89 o 
   1   3  29      318.07      324.04     42.54 o 
   3   3  29      327.27      366.98     43.64 o 
   5   3  29      549.27      643.88     49.09 o 
   7   3  29      137.78      128.32     50.38 o 
   9   3  29      364.17      360.87     61.72 o 
 -14   4  29      228.69      251.31     68.33 o 
 -12   4  29      100.68      163.79     71.58 o 
 -10   4  29       62.49       67.78     50.16 o 
  -8   4  29       42.15       -5.23     30.47 o 
  -6   4  29       96.97      136.84     34.55 o 
  -4   4  29       47.39       46.64     36.09 o 
  -2   4  29      773.95      878.10     59.88 o 
   0   4  29      336.14      381.38     46.07 o 
   2   4  29      251.71      293.53     43.55 o 
   4   4  29      938.08      819.32     70.57 o 
   6   4  29       80.31       72.45     50.84 o 
   8   4  29      734.09      923.58     77.38 o 
 -11   5  29      114.12      156.00     43.87 o 
  -9   5  29       43.02       18.41     32.59 o 
  -7   5  29      513.14      570.77     44.28 o 
  -5   5  29      105.68      106.32     40.90 o 
  -3   5  29      336.12      364.77     46.26 o 
  -1   5  29      112.29       25.23     40.57 o 
   1   5  29       84.69       91.73     42.69 o 
   3   5  29      262.51      330.99     59.09 o 
 -16   0  30      142.07      202.89     91.90 o 
 -14   0  30     1372.29     1565.82    137.44 o 
 -12   0  30      454.66      673.83    106.35 o 
 -10   0  30     1582.75     1645.45    122.71 o 
  -8   0  30      551.51      713.10     99.26 o 
  -6   0  30      138.03      175.34     76.63 o 
  -4   0  30      342.48      361.72     50.00 o 
  -2   0  30       38.57      113.65     46.09 o 
   0   0  30     1675.90     1666.80    129.26 o 
   2   0  30     1199.90     1358.85     74.58 o 
   4   0  30      191.48      260.70     75.26 o 
   6   0  30      770.64      867.55     67.75 o 
   8   0  30      162.60      172.17     48.35 o 
  10   0  30        0.12      -45.51     42.50 o 
 -17   1  30        0.54      -32.74     59.61 o 
 -15   1  30      657.38      547.86     74.22 o 
 -13   1  30      228.23      364.52     65.25 o 
 -11   1  30      437.62      464.87     69.68 o 
  -9   1  30     2017.62     1888.15     89.26 o 
  -7   1  30       44.55      -29.17     37.88 o 
  -5   1  30      380.32      396.28     44.85 o 
  -3   1  30     1041.99     1208.60     61.31 o 
  -1   1  30       29.46       11.77     33.32 o 
   1   1  30      317.75      389.77     44.31 o 
   3   1  30      579.09      720.22     43.22 o 
   5   1  30       79.85      119.11     40.15 o 
   7   1  30      407.66      490.05     50.04 o 
   9   1  30       36.88       64.93     42.85 o 
  11   1  30       49.40      122.19     41.76 o 
 -16   2  30      596.29      601.00     76.48 o 
 -14   2  30       23.70      -48.34     84.40 o 
 -12   2  30      596.94      639.03     54.98 o 
 -10   2  30      574.77      692.01     55.65 o 
  -8   2  30       46.59      117.30     43.33 o 
  -6   2  30      155.27      230.96     43.88 o 
  -4   2  30      313.07      348.86     45.94 o 
  -2   2  30     1141.99     1261.90     61.78 o 
   0   2  30      121.14      122.92     37.60 o 
   2   2  30      546.46      724.79     49.60 o 
   4   2  30      710.94      757.31     53.17 o 
   6   2  30      134.62      177.42     39.95 o 
   8   2  30      540.88      622.98     64.07 o 
  10   2  30       54.72       -0.92     50.09 o 
 -15   3  30      112.78      112.98     65.02 o 
 -13   3  30        1.39       13.70     54.58 o 
 -11   3  30        6.37       -6.24     42.72 o 
  -9   3  30        2.05       17.83     41.79 o 
  -7   3  30       26.36       20.87     39.01 o 
  -5   3  30       18.68        6.96     30.10 o 
  -3   3  30       22.99       19.50     30.24 o 
  -1   3  30       78.54       93.45     36.57 o 
   1   3  30      193.04      208.45     40.06 o 
   3   3  30      369.90      360.81     44.50 o 
   5   3  30        1.42      -14.84     34.88 o 
   7   3  30      539.31      522.88     60.86 o 
   9   3  30      107.31       16.58     52.10 o 
 -12   4  30      110.63      106.16     69.81 o 
 -10   4  30      138.42      157.76     67.33 o 
  -8   4  30      137.28      133.84     34.39 o 
  -6   4  30       39.22       53.72     32.39 o 
  -4   4  30       11.95        7.18     35.09 o 
  -2   4  30        6.83      -26.80     36.17 o 
   0   4  30      359.20      374.63     44.72 o 
   2   4  30       52.02       80.59     39.94 o 
   4   4  30      133.82      158.06     53.77 o 
   6   4  30        7.67       12.04     52.92 o 
  -9   5  30       69.30       67.91     35.85 o 
  -7   5  30      357.75      448.55     43.76 o 
  -5   5  30      309.70      301.81     81.04 o 
  -3   5  30      219.99      205.25     43.50 o 
  -1   5  30       78.89       13.81     39.19 o 
   1   5  30        1.30        5.63     40.98 o 
 -15   1  31       73.99       90.18     66.42 o 
 -13   1  31      623.97      729.38     78.75 o 
 -11   1  31       13.05       12.97     53.21 o 
  -9   1  31      564.01      549.22     65.77 o 
  -7   1  31        6.98       21.07     38.56 o 
  -5   1  31      132.54      142.52     40.67 o 
  -3   1  31       92.84      103.20     38.11 o 
  -1   1  31      579.02      694.17     50.07 o 
   1   1  31       27.07       29.39     46.50 o 
   3   1  31      483.05      569.18     51.31 o 
   5   1  31      621.24      731.30     53.62 o 
   7   1  31       51.26       76.07     41.24 o 
   9   1  31      105.42      202.61     48.65 o 
 -14   2  31        7.92        4.43     57.30 o 
 -12   2  31       35.30       86.66     44.08 o 
 -10   2  31      635.33      809.82     60.82 o 
  -8   2  31       26.73       41.12     42.07 o 
  -6   2  31      419.31      540.44     51.65 o 
  -4   2  31      587.49      673.50     52.78 o 
  -2   2  31      225.61      264.07     42.81 o 
   0   2  31      551.35      609.00     46.71 o 
   2   2  31       14.53        5.66     34.59 o 
   4   2  31      170.04      223.94     39.34 o 
   6   2  31       65.05       44.20     46.47 o 
   8   2  31       51.73       21.43     48.18 o 
 -13   3  31      388.16      493.34     72.67 o 
 -11   3  31      880.33     1026.69     68.70 o 
  -9   3  31       19.26       13.91     55.66 o 
  -7   3  31      803.26      796.26     58.36 o 
  -5   3  31      396.69      448.22     50.07 o 
  -3   3  31       14.75       32.14     54.17 o 
  -1   3  31      127.89      140.00     39.11 o 
   1   3  31      189.51      201.67     41.57 o 
   3   3  31      306.06      304.73     44.70 o 
   5   3  31       44.19       40.30     37.48 o 
   7   3  31      184.07      326.00     93.81 o 
 -10   4  31      246.24      356.76     54.08 o 
  -8   4  31      421.67      546.89     56.64 o 
  -6   4  31      105.89      122.99     33.73 o 
  -4   4  31      125.02       88.46     37.25 o 
  -2   4  31       12.35       39.91     37.72 o 
   0   4  31       47.01      -24.71     37.45 o 
   2   4  31      154.23      127.39     41.71 o 
   4   4  31        7.60       34.76     49.55 o 
  -5   5  31       81.43       69.88     42.20 o 
  -3   5  31       24.83       19.01     49.47 o 
  -1   5  31      216.79      195.08     46.21 o 
 -14   0  32      163.54      195.52     90.81 o 
 -12   0  32      550.77      811.54    112.08 o 
 -10   0  32      326.60      374.96     96.53 o 
  -8   0  32      509.55      465.49     87.81 o 
  -6   0  32      146.37      277.60     77.45 o 
  -4   0  32        9.58       91.63     63.54 o 
  -2   0  32      703.86      827.09     94.63 o 
   0   0  32       91.22      149.78     49.78 o 
   2   0  32      737.75      878.90    105.53 o 
   4   0  32     1484.48     1480.74    116.71 o 
   6   0  32      101.88      166.34     85.63 o 
   8   0  32      406.26      619.02    102.26 o 
 -15   1  32       73.72      102.91     65.57 o 
 -13   1  32      481.78      680.56     74.93 o 
 -11   1  32       85.12      131.08     59.27 o 
  -9   1  32      545.92      644.50     67.51 o 
  -7   1  32      401.77      417.30     59.36 o 
  -5   1  32      220.28      221.70     43.08 o 
  -3   1  32      534.37      535.39     64.81 o 
  -1   1  32      707.50      851.64     55.69 o 
   1   1  32       43.42      -10.07     44.51 o 
   3   1  32      425.25      538.00     58.99 o 
   5   1  32      173.86      163.96     53.95 o 
   7   1  32       62.09       96.20     41.71 o 
 -14   2  32      435.15      481.88    117.80 o 
 -12   2  32      100.13      114.93     58.28 o 
 -10   2  32      270.90      315.43     51.50 o 
  -8   2  32     1728.08     1785.20     72.27 o 
  -6   2  32        6.39        6.15     38.98 o 
  -4   2  32      276.03      246.22     43.90 o 
  -2   2  32      269.66      311.43     56.14 o 
   0   2  32       37.76       54.24     47.15 o 
   2   2  32       10.39      -20.71     34.55 o 
   4   2  32       65.68      104.66     38.37 o 
   6   2  32      125.84      146.43     53.86 o 
 -13   3  32      232.46      285.26     54.10 o 
 -11   3  32       21.18       76.57     45.57 o 
  -9   3  32       45.52       18.13     45.16 o 
  -7   3  32       43.90       47.63     42.21 o 
  -5   3  32       99.76       50.23     41.55 o 
  -3   3  32       82.20       42.19     50.21 o 
  -1   3  32        0.61        1.17     34.53 o 
   1   3  32       41.70       12.21     38.28 o 
   3   3  32       17.64      -12.37     38.29 o 
   5   3  32       74.63       15.99     37.98 o 
 -10   4  32      217.87      291.06     51.02 o 
  -8   4  32       27.24       20.96     45.90 o 
  -6   4  32       70.21       97.05     55.56 o 
  -4   4  32        6.46      -12.14     36.73 o 
  -2   4  32       64.10       33.47     37.42 o 
   0   4  32        1.93      -57.40     38.26 o 
   2   4  32      155.80       75.97     41.30 o 
 -13   1  33       42.10       82.80     60.83 o 
 -11   1  33      458.74      586.22     76.34 o 
  -9   1  33        2.87       73.08     55.34 o 
  -7   1  33      123.52      149.75     55.55 o 
  -5   1  33       36.43        2.66     54.84 o 
  -3   1  33       27.50       15.59     36.55 o 
  -1   1  33       16.15       93.24     39.85 o 
   1   1  33      134.18      125.39     49.14 o 
   3   1  33      355.22      320.15     76.63 o 
   5   1  33      197.36      280.95     57.46 o 
   7   1  33      336.47      372.66     66.71 o 
 -12   2  33       68.45       46.40     59.63 o 
 -10   2  33      261.84      162.87     61.06 o 
  -8   2  33      124.78      277.41     50.58 o 
  -6   2  33        1.99       17.75     41.68 o 
  -4   2  33      302.86      349.76     49.72 o 
  -2   2  33      282.88      312.79     55.34 o 
   0   2  33       46.67       30.62     46.86 o 
   2   2  33      315.42      487.53    167.84 o 
   4   2  33       34.98       36.22     36.71 o 
   6   2  33      190.28      187.31     53.73 o 
 -11   3  33      214.50      275.41     53.26 o 
  -9   3  33     1222.36     1398.68     74.95 o 
  -7   3  33       52.35       49.27     62.56 o 
  -5   3  33      769.76      877.07     93.54 o 
  -3   3  33      327.38      437.27     62.86 o 
  -1   3  33        1.37       52.37     51.25 o 
   1   3  33      118.60      152.76     40.61 o 
   3   3  33       77.39       82.73     40.24 o 
  -6   4  33      521.73      656.67     72.28 o 
  -4   4  33      299.04      330.52     64.45 o 
  -2   4  33       53.13       49.06     39.74 o 
 -12   0  34       72.59      130.89     90.26 o 
 -10   0  34      254.94      185.16     82.63 o 
  -8   0  34       73.56      140.17     81.54 o 
  -6   0  34       67.63       32.18     71.17 o 
  -4   0  34      308.99      322.60     80.99 o 
  -2   0  34       23.21       77.45     66.81 o 
   0   0  34      370.13      418.86     79.63 o 
   2   0  34      293.12      337.60     81.54 o 
   4   0  34      214.19      331.05     86.99 o 
 -13   1  34       84.94       85.89     65.52 o 
 -11   1  34      330.85      419.68     66.51 o 
  -9   1  34       80.24       79.44     56.97 o 
  -7   1  34      229.21      204.35     86.72 o 
  -5   1  34      280.44      338.82     60.13 o 
  -3   1  34      151.99      152.31     49.53 o 
  -1   1  34      393.21      398.51     60.40 o 
   1   1  34      235.85      296.58     56.29 o 
   3   1  34        6.00      -10.36     74.45 o 
   5   1  34      407.55      577.84     94.35 o 
 -10   2  34      473.81      656.47     78.63 o 
  -8   2  34       91.79       95.16     45.61 o 
  -6   2  34     1298.13     1386.47     68.59 o 
  -4   2  34       57.40       48.53     40.90 o 
  -2   2  34      329.79      335.86     60.55 o 
   0   2  34      498.38      604.22     70.36 o 
   2   2  34       15.75      -20.28     48.33 o 
   4   2  34       67.43       89.99     82.63 o 
  -9   3  34      265.61      382.28     55.62 o 
  -7   3  34      224.91      206.61     48.97 o 
  -5   3  34      210.03      150.41     59.66 o 
  -3   3  34       73.34      137.54     55.99 o 
  -1   3  34      383.12      369.11     61.41 o 
   1   3  34       14.65        1.44     52.60 o 
 -11   1  35       34.24       23.67     56.72 o 
  -9   1  35        0.21       64.88     55.83 o 
  -7   1  35       12.09       -1.06     54.17 o 
  -5   1  35        4.61       11.24     51.00 o 
  -3   1  35       74.62      148.15     60.13 o 
  -1   1  35        4.96       -2.14     48.97 o 
   1   1  35      179.90      230.66     53.97 o 
   3   1  35        0.17      -27.00     75.26 o 
  -8   2  35      167.67      227.36     60.81 o 
  -6   2  35        1.94      -24.95     53.25 o 
  -4   2  35        2.11       42.81     56.43 o 
  -2   2  35       82.30       84.35     52.92 o 
   0   2  35      131.27      116.17     53.91 o 
  -8   0  36      166.94      200.16     83.72 o 
  -6   0  36        6.45      -78.81     69.81 o 
  -4   0  36       53.95       25.36     72.54 o 
  -2   0  36       29.88       59.72     68.72 o 
  -7   1  36        1.23        6.45     59.58 o 
  -5   1  36      108.26      119.04     54.49 o 
  -3   1  36      107.93      220.05     85.76 o 
  -1   1  36       17.32       27.75     50.87 o 
                                                 
